# Supplementary material for: Using low volume eDNA methods to sample pelagic marine animal assemblages
Source: PLoS One. 2024 May 15;19(5):e0303263. doi: 10.1371/journal.pone.0303263 (PMC11095688; doi:10.1371/journal.pone.0303263)
Supplement: S1 Dataset — This Excel data file consists of nine separate worksheets including a READ_ME that describes the data presented and the figures and tables that were generated from each corresponding sheet. (XLSX) [file pone.0303263.s002.xlsx]

## Sheet: READ_ME
This sheet contains descriptions of the data within all other sheets in the file, and indicates the specific figures and tables that were generate correspondingly.
sample_metadata
Contains metadata for each eDNA sample
Figure 1
column name	description
sample_ID	unique identifier assigned to each sample
cruise	name of cruise on which samples were collected. either a CalCOFI survey aboard the R/V Sally Ride (SR2111) or an independent survey aboard the R/V Roger Revelle (RR2104)
date	date of CTD seawater sample collection (month/day/year)
lon	sampling longitude (decimal degrees)
lat	sampling latitude (decimal degrees)
time_of_day	time of CTD seawater sample collection; either "day", "night", or "trasition" where transition is defined as period 90 minutes before and after sunrise and sunset
depth	sampling depth (meters)
volume_filtered	volume of water filtered from sample in millilitres (mL)
dna_conc	concnetration of DNA extracted from each sample (ng per µl)
type	sample type, either "environmental" or "negative control"
corr_conc	concnetration of DNA extracted from each sample (ng per µl) corrected to 1000mL sample volume using the equation (dna_conc*1000/volume)
12S_eDNA_MOCNESS_comparison
Contains mean proportional frequency of occurrence for taxonomic group-level comparison between sampling methods for 12S eDNA and MOCNESS samples collected within the same zone (See Figure 1 and Table 1)
Figures 2, 3, S2
column name	description
primer	primer used to amplify eDNA; mitochondrial 12S ribosomal RNA ("12S")
sampling_method	either individuals collected with a multiple opening and closing nets and environmental sensing system ("MOCNESS"), or DNA amplified from low volume seawater samples ("eDNA")
depth_group	sampling depth bin ("shallow": 0 - 200 meters, "deep": 201-1750 meters)
zone	samping zone ("1": nearshore / 168.3 km median distance, "2": midshore / 326.2 km median distance, "3": offshore / 729.5 median distance)
COLUMNS E-AG	proportional frequency of occurrence (0-1) for each detected taxonomic group (column name)
COI_eDNA_MOCNESS_comparison
Contains mean proportional frequency of occurrence for taxonomic group-level comparison between sampling methods for COI eDNA and MOCNESS samples collected within the same zone (See Figure 1 and Table 1)
Figures 2, 3, S2
column name	description
primer	primer used to amplify eDNA; mitochondrial cytochrome oxidase subunit I ("COI")
sampling_method	either individuals collected with a multiple opening and closing nets and environmental sensing system ("MOCNESS"), or DNA amplified from low volume seawater samples ("eDNA")
depth_group	sampling depth bin ("shallow": 0 - 200 meters, "deep": 201-1750 meters)
zone	samping zone ("1": nearshore / 168.3 km median distance, "2": midshore / 326.2 km median distance, "3": offshore / 729.5 median distance)
COLUMNS E-AB	proportional frequency of occurrence (numeric, 0-1) for each detected taxonomic group (column name)
12S_ASV_taxonomic_assignments
Contains decriptions of the number of ASVs identified per taxonomic group, the number of species identified, and the average number of ASVs identified per species
Figure 4
column name	description
taxonomic_group	mutually exclusive taxonomic group
total_number_of_ASVs	total number of amplicon sequence variants ("ASVs") detected that could be assigned to the taxonomic group
number_ASVs_assigned_to_species	number of ASVs that could be given a species level taxonomic assignment within the taxonomic group
total_number_of_species	total number of species detected within the taxonomic group
mean_ASVs_per_species	mean number of ASVs that could be identified to the species level for each species within the taxonomic group
standard_deviation	standard deviation of the "mean_ASVs_per_species" column
COI_ASV_taxonomic_assignments
Contains decriptions of the number of ASVs identified per taxonomic group, the number of species identified, and the average number of ASVs identified per species
Figure 4
column name	description
taxonomic_group	mutually exclusive taxonomic group
total_number_of_ASVs	total number of amplicon sequence variants ("ASVs") detected that could be assigned to the taxonomic group
number_ASVs_assigned_to_species	number of ASVs that could be given a species level taxonomic assignment within the taxonomic group
total_number_of_species	total number of species detected within the taxonomic group
mean_ASVs_per_species	mean number of ASVs that could be identified to the species level for each species within the taxonomic group
standard_deviation	standard deviation of the "mean_ASVs_per_species" column
eDNA_vs_sampling_depth
Contains summaries of the number of reads, ASVs, and species level taxonomic assignments for all eDNA samples
Figure 5, Table 3
column name	description
sample_ID	unique identifier assigned to each sample
primer	primer used to amplify eDNA; either mitochondrial cytochrome oxidase subunit I ("COI"), or 12S ribosomal RNA ("12S")
depth_bin	sampling depth bin ("<200 m", "200-600m", ">600m")
volume_filtered_mL	volume of water filtered from sample in millilitres (mL)
reads	total number of reads from all ASVs in sample
assignments_to_species	number of unique species-level taxonomic assignemnts
assignments_not_to_species	number of unique taxonomic assignments not to species
percent_species_assignments	percent of unique taxonomic assignments to the species level
reads_per_mL	read concentration in the sample (number of reads per mL of water filtered)
ASVs_per_mL	ASV concentration per sample (number of ASVs per mL of water filtered)
12S_clustering
Contains presence/absence data for species level eDNA detectoin in nighttime samples used in clusetering analyses and the resultant cluster assignemnts
Figures 6, S1, S3, S4, S5, S6
column name	description
sample_ID	unique identifier assigned to each sample
lat	sampling latitude (decimal degrees)
lon	sampling longitude (decimal degrees)
depth	sampling depth (meters)
Columns E-AC	presence(1)/pseudo-absence(0) of each species (column name) detected within each sample
hierarchical_cluster	cluster assignment based on hierarchichal clustering
COI_clustering
Contains presence/absence data for species level eDNA detectoin in nighttime samples used in clusetering analyses and the resultant cluster assignemnts
Figures 7, S1, S3, S4, S5, S6
column name	description
sample_ID	unique identifier assigned to each sample
lat	sampling latitude (decimal degrees)
lon	sampling longitude (decimal degrees)
depth	sampling depth (meters)
Columns E-AN	presence(1)/pseudo-absence(0) of each species (column name) detected within each sample
hierarchical_cluster	cluster assignment based on hierarchichal clustering

## Sheet: sample_metadata
sample_ID	cruise	date	lon	lat	time_of_day	depth	volume_filtered	dna_conc	type	corr_conc
2111SR_20211031_2_1_53_2m_1040mL	SR2111	2021-10-31	-117.304	32.9563	day	53.2	1040	2.03	environmental	1.95192
2111SR_20211031_2_2_42_1m_1040mL	SR2111	2021-10-31	-117.304	32.9563	day	42.1	1040	1.77	environmental	1.70192
2111SR_20211031_2_3_29_9m_1080mL	SR2111	2021-10-31	-117.304	32.9563	day	29.9	1080	1.28	environmental	1.18519
2111SR_20211031_2_4_22_9m_1020mL	SR2111	2021-10-31	-117.304	32.9563	day	22.9	1020	7.12	environmental	6.98039
2111SR_20211031_2_5_16m_1000mL	SR2111	2021-10-31	-117.304	32.9563	day	16	1000	1.03	environmental	1.03
2111SR_20211031_2_6_15_9m_1040mL	SR2111	2021-10-31	-117.304	32.9563	day	15.9	1040	5.29	environmental	5.08654
2111SR_20211031_2_7_8m_1050mL	SR2111	2021-10-31	-117.304	32.9563	day	8	1050	6.26	environmental	5.9619
2111SR_20211031_2_8_1_4m_1040mL	SR2111	2021-10-31	-117.304	32.9563	day	1.4	1040	7.74	environmental	7.44231
2111SR_20211101_6_1_515_7m_1000mL	SR2111	2021-11-01	-117.873	32.6794	night	515.7	1000	0.628	environmental	0.628
2111SR_20211101_6_10_122m_960mL	SR2111	2021-11-01	-117.873	32.6794	night	122	960	1.3	environmental	1.35417
2111SR_20211101_6_11_102m_1000mL	SR2111	2021-11-01	-117.873	32.6794	night	102	1000	1.28	environmental	1.28
2111SR_20211101_6_12_87_1m_990mL	SR2111	2021-11-01	-117.873	32.6794	night	87.1	990	1.74	environmental	1.75758
2111SR_20211101_6_13_72m_990mL	SR2111	2021-11-01	-117.873	32.6794	night	72	990	2.19	environmental	2.21212
2111SR_20211101_6_14_61_9m_600mL	SR2111	2021-11-01	-117.873	32.6794	night	61.9	600	1.06	environmental	1.76667
2111SR_20211101_6_15_51_5m_1000mL	SR2111	2021-11-01	-117.873	32.6794	night	51.5	1000	2.46	environmental	2.46
2111SR_20211101_6_16_42m_1020mL	SR2111	2021-11-01	-117.873	32.6794	night	42	1020	1.82	environmental	1.78431
2111SR_20211101_6_17_31_8m_1000mL	SR2111	2021-11-01	-117.873	32.6794	night	31.8	1000	6.04	environmental	6.04
2111SR_20211101_6_18_22_4m_990mL	SR2111	2021-11-01	-117.873	32.6794	night	22.4	990	4.1	environmental	4.14141
2111SR_20211101_6_19_12_5m_990mL	SR2111	2021-11-01	-117.873	32.6794	night	12.5	990	4.62	environmental	4.66667
2111SR_20211101_6_2_440_9m_980mL	SR2111	2021-11-01	-117.873	32.6794	night	440.9	980	0.371	environmental	0.378571
2111SR_20211101_6_20_2_1m_980mL	SR2111	2021-11-01	-117.873	32.6794	night	2.1	980	5.34	environmental	5.44898
2111SR_20211101_6_3_380_6m_900mL	SR2111	2021-11-01	-117.873	32.6794	night	380.6	900	1.01	environmental	1.12222
2111SR_20211101_6_4_321_8m_700mL	SR2111	2021-11-01	-117.873	32.6794	night	321.8	700	0.489	environmental	0.698571
2111SR_20211101_6_5_271_7m_800mL	SR2111	2021-11-01	-117.873	32.6794	night	271.7	800	0.215	environmental	0.26875
2111SR_20211101_6_6_231_8m_1100mL	SR2111	2021-11-01	-117.873	32.6794	night	231.8	1100	0.216	environmental	0.196364
2111SR_20211101_6_7_201_4m_990mL	SR2111	2021-11-01	-117.873	32.6794	night	201.4	990	1.32	environmental	1.33333
2111SR_20211101_6_8_171_8m_1000mL	SR2111	2021-11-01	-117.873	32.6794	night	171.8	1000	1.45	environmental	1.45
2111SR_20211101_6_9_141_9m_1020mL	SR2111	2021-11-01	-117.873	32.6794	night	141.9	1020	1.19	environmental	1.16667
2111SR_20211101_7_1_515_7m_1000mL	SR2111	2021-11-01	-118.214	32.5129	night	515.7	1000	0.318	environmental	0.318
2111SR_20211101_7_10_121_6m_980mL	SR2111	2021-11-01	-118.214	32.5129	night	121.6	980	0.777	environmental	0.792857
2111SR_20211101_7_11_99_7m_1000mL	SR2111	2021-11-01	-118.214	32.5129	night	99.7	1000	0.973	environmental	0.973
2111SR_20211101_7_12_83_6m_950mL	SR2111	2021-11-01	-118.214	32.5129	night	83.6	950	1.41	environmental	1.48421
2111SR_20211101_7_13_70_5m_980mL	SR2111	2021-11-01	-118.214	32.5129	night	70.5	980	1.08	environmental	1.10204
2111SR_20211101_7_14_60_4m_980mL	SR2111	2021-11-01	-118.214	32.5129	night	60.4	980	2.18	environmental	2.22449
2111SR_20211101_7_15_50m_990mL	SR2111	2021-11-01	-118.214	32.5129	night	50	990	1.55	environmental	1.56566
2111SR_20211101_7_16_40_5m_990mL	SR2111	2021-11-01	-118.214	32.5129	night	40.5	990	2.53	environmental	2.55556
2111SR_20211101_7_17_30_4m_990mL	SR2111	2021-11-01	-118.214	32.5129	night	30.4	990	4.31	environmental	4.35354
2111SR_20211101_7_18_20_5m_990mL	SR2111	2021-11-01	-118.214	32.5129	transition	20.5	990	2.05	environmental	2.07071
2111SR_20211101_7_19_10_8m_1020mL	SR2111	2021-11-01	-118.214	32.5129	transition	10.8	1020	3.49	environmental	3.42157
2111SR_20211101_7_2_440_3m_990mL	SR2111	2021-11-01	-118.214	32.5129	night	440.3	990	0.823	environmental	0.831313
2111SR_20211101_7_21_1_8m_990mL	SR2111	2021-11-01	-118.214	32.5129	transition	1.8	990	2.42	environmental	2.44444
2111SR_20211101_7_3_380_5m_970mL	SR2111	2021-11-01	-118.214	32.5129	night	380.5	970	0.69	environmental	0.71134
2111SR_20211101_7_4_320_9m_1000mL	SR2111	2021-11-01	-118.214	32.5129	night	320.9	1000	0.646	environmental	0.646
2111SR_20211101_7_5_270_4m_1040mL	SR2111	2021-11-01	-118.214	32.5129	night	270.4	1040	1.12	environmental	1.07692
2111SR_20211101_7_6_231m_980mL	SR2111	2021-11-01	-118.214	32.5129	night	231	980	1.81	environmental	1.84694
2111SR_20211101_7_7_200_5m_970mL	SR2111	2021-11-01	-118.214	32.5129	night	200.5	970	0.823	environmental	0.848454
2111SR_20211101_7_8_171_3m_960mL	SR2111	2021-11-01	-118.214	32.5129	night	171.3	960	0.899	environmental	0.936458
2111SR_20211101_7_9_140_1m_990mL	SR2111	2021-11-01	-118.214	32.5129	night	140.1	990	1.12	environmental	1.13131
2111SR_20211101_8_1_515m_1000mL	SR2111	2021-11-01	-118.555	32.3466	night	515	1000	0.489	environmental	0.489
2111SR_20211101_8_10_119_7m_980mL	SR2111	2021-11-01	-118.555	32.3466	night	119.7	980	1.08	environmental	1.10204
2111SR_20211101_8_11_100_1m_990mL	SR2111	2021-11-01	-118.555	32.3466	night	100.1	990	1.32	environmental	1.33333
2111SR_20211101_8_12_84_9m_1000mL	SR2111	2021-11-01	-118.555	32.3466	night	84.9	1000	1.61	environmental	1.61
2111SR_20211101_8_13_69_9m_1000mL	SR2111	2021-11-01	-118.555	32.3466	night	69.9	1000	1.6	environmental	1.6
2111SR_20211101_8_14_60_3m_540mL	SR2111	2021-11-01	-118.555	32.3466	night	60.3	540	0.999	environmental	1.85
2111SR_20211101_8_15_49_9m_1000mL	SR2111	2021-11-01	-118.555	32.3466	night	49.9	1000	1.39	environmental	1.39
2111SR_20211101_8_16_40m_980mL	SR2111	2021-11-01	-118.555	32.3466	transition	40	980	3.31	environmental	3.37755
2111SR_20211101_8_17_29_9m_960mL	SR2111	2021-11-01	-118.555	32.3466	transition	29.9	960	4.03	environmental	4.19792
2111SR_20211101_8_18_20_2m_980mL	SR2111	2021-11-01	-118.555	32.3466	transition	20.2	980	3.15	environmental	3.21429
2111SR_20211101_8_19_10_3m_1100mL	SR2111	2021-11-01	-118.555	32.3466	transition	10.3	1100	1.17	environmental	1.06364
2111SR_20211101_8_2_440_2m_990mL	SR2111	2021-11-01	-118.555	32.3466	transition	440.2	990	0.63	environmental	0.636364
2111SR_20211101_8_3_379_6m_990mL	SR2111	2021-11-01	-118.555	32.3466	transition	379.6	990	0.837	environmental	0.845455
2111SR_20211101_8_4_320m_1000mL	SR2111	2021-11-01	-118.555	32.3466	transition	320	1000	0.524	environmental	0.524
2111SR_20211101_8_5_270_3m_990mL	SR2111	2021-11-01	-118.555	32.3466	transition	270.3	990	0.897	environmental	0.906061
2111SR_20211101_8_6_229_6m_1000mL	SR2111	2021-11-01	-118.555	32.3466	transition	229.6	1000	1.3	environmental	1.3
2111SR_20211101_8_7_200_5m_960mL	SR2111	2021-11-01	-118.555	32.3466	transition	200.5	960	1.14	environmental	1.1875
2111SR_20211101_8_8_170m_1000mL	SR2111	2021-11-01	-118.555	32.3466	transition	170	1000	0.946	environmental	0.946
2111SR_20211101_8_9_139_9m_980mL	SR2111	2021-11-01	-118.555	32.3466	night	139.9	980	1.36	environmental	1.38776
2111SR_20211102_12_10_120_2m_1000mL	SR2111	2021-11-02	-120.248	31.513	night	120.2	1000	1.04	environmental	1.04
2111SR_20211102_12_12_85_1m_990mL	SR2111	2021-11-02	-120.248	31.513	night	85.1	990	1.06	environmental	1.07071
2111SR_20211102_12_14_60_6m_1000mL	SR2111	2021-11-02	-120.248	31.513	night	60.6	1000	2.03	environmental	2.03
2111SR_20211102_12_16_40_4m_980mL	SR2111	2021-11-02	-120.248	31.513	night	40.4	980	2.08	environmental	2.12245
2111SR_20211102_12_18_20_6m_980mL	SR2111	2021-11-02	-120.248	31.513	night	20.6	980	3.02	environmental	3.08163
2111SR_20211102_12_2_439_2m_1000mL	SR2111	2021-11-02	-120.248	31.513	night	439.2	1000	0.661	environmental	0.661
2111SR_20211102_12_20_3_2m_940mL	SR2111	2021-11-02	-120.248	31.513	night	3.2	940	2.97	environmental	3.15957
2111SR_20211102_12_4_320_5m_1000mL	SR2111	2021-11-02	-120.248	31.513	night	320.5	1000	0.572	environmental	0.572
2111SR_20211102_12_6_230_4m_1000mL	SR2111	2021-11-02	-120.248	31.513	night	230.4	1000	0.924	environmental	0.924
2111SR_20211102_12_8_170_8m_1000mL	SR2111	2021-11-02	-120.248	31.513	night	170.8	1000	0.744	environmental	0.744
2111SR_20211102_13_10_119_9m_940mL	SR2111	2021-11-02	-120.92	31.18	night	119.9	940	1.31	environmental	1.39362
2111SR_20211102_13_12_85_2m_980mL	SR2111	2021-11-02	-120.92	31.18	night	85.2	980	1.44	environmental	1.46939
2111SR_20211102_13_14_60m_1000mL	SR2111	2021-11-02	-120.92	31.18	night	60	1000	2.27	environmental	2.27
2111SR_20211102_13_16_39_8m_1000mL	SR2111	2021-11-02	-120.92	31.18	night	39.8	1000	6.34	environmental	6.34
2111SR_20211102_13_18_19_7m_1000mL	SR2111	2021-11-02	-120.92	31.18	night	19.7	1000	1.95	environmental	1.95
2111SR_20211102_13_2_439_8m_980mL	SR2111	2021-11-02	-120.92	31.18	night	439.8	980	0.576	environmental	0.587755
2111SR_20211102_13_20_1_9m_980mL	SR2111	2021-11-02	-120.92	31.18	night	1.9	980	5.07	environmental	5.17347
2111SR_20211102_13_4_320_1m_960mL	SR2111	2021-11-02	-120.92	31.18	night	320.1	960	1.02	environmental	1.0625
2111SR_20211102_13_6_229_1m_980mL	SR2111	2021-11-02	-120.92	31.18	night	229.1	980	0.932	environmental	0.95102
2111SR_20211102_13_8_170_7m_1000mL	SR2111	2021-11-02	-120.92	31.18	night	170.7	1000	1.31	environmental	1.31
2111SR_20211103_16_10_124_8m_960mL	SR2111	2021-11-03	-122.922	30.1803	night	124.8	960	1.58	environmental	1.64583
2111SR_20211103_16_12_99_2m_980mL	SR2111	2021-11-03	-122.922	30.1803	night	99.2	980	0.635	environmental	0.647959
2111SR_20211103_16_14_75_2m_1020mL	SR2111	2021-11-03	-122.922	30.1803	night	75.2	1020	0.848	environmental	0.831373
2111SR_20211103_16_16_49_2m_1020mL	SR2111	2021-11-03	-122.922	30.1803	night	49.2	1020	1.62	environmental	1.58824
2111SR_20211103_16_18_25_7m_980mL	SR2111	2021-11-03	-122.922	30.1803	night	25.7	980	1.97	environmental	2.0102
2111SR_20211103_16_2_441_2m_1020mL	SR2111	2021-11-03	-122.922	30.1803	night	441.2	1020	0.365	environmental	0.357843
2111SR_20211103_16_4_321m_980mL	SR2111	2021-11-03	-122.922	30.1803	night	321	980	0.878	environmental	0.895918
2111SR_20211103_16_6_231_3m_1000mL	SR2111	2021-11-03	-122.922	30.1803	night	231.3	1000	0.586	environmental	0.586
2111SR_20211103_16_8_170_2m_1000mL	SR2111	2021-11-03	-122.922	30.1803	night	170.2	1000	0.6	environmental	0.6
2111SR_20211103_17_10_125_2m_1000mL	SR2111	2021-11-03	-123.586	29.8469	night	125.2	1000	1.57	environmental	1.57
2111SR_20211103_17_12_98_7m_650mL	SR2111	2021-11-03	-123.586	29.8469	night	98.7	650	1.21	environmental	1.86154
2111SR_20211103_17_14_75m_950mL	SR2111	2021-11-03	-123.586	29.8469	night	75	950	2.15	environmental	2.26316
2111SR_20211103_17_16_50_5m_980mL	SR2111	2021-11-03	-123.586	29.8469	night	50.5	980	1.77	environmental	1.80612
2111SR_20211103_17_18_25_5m_1000mL	SR2111	2021-11-03	-123.586	29.8469	night	25.5	1000	2.37	environmental	2.37
2111SR_20211103_17_2_440m_980mL	SR2111	2021-11-03	-123.586	29.8469	night	440	980	0.446	environmental	0.455102
2111SR_20211103_17_20_2m_950mL	SR2111	2021-11-03	-123.586	29.8469	night	2	950	1.74	environmental	1.83158
2111SR_20211103_17_4_320_5m_980mL	SR2111	2021-11-03	-123.586	29.8469	night	320.5	980	0.635	environmental	0.647959
2111SR_20211103_17_6_229_4m_960mL	SR2111	2021-11-03	-123.586	29.8469	night	229.4	960	0.692	environmental	0.720833
2111SR_20211103_17_8_170_1m_990mL	SR2111	2021-11-03	-123.586	29.8469	night	170.1	990	0.793	environmental	0.80101
2111SR_20211104_20_1_515_9m_1000mL	SR2111	2021-11-04	-122.663	31.0846	night	515.9	1000	0.379	environmental	0.379
2111SR_20211104_20_10_122m_1000mL	SR2111	2021-11-04	-122.663	31.0846	night	122	1000	1.18	environmental	1.18
2111SR_20211104_20_11_102_7m_990mL	SR2111	2021-11-04	-122.663	31.0846	night	102.7	990	1.94	environmental	1.9596
2111SR_20211104_20_12_87_2m_1000mL	SR2111	2021-11-04	-122.663	31.0846	night	87.2	1000	2.02	environmental	2.02
2111SR_20211104_20_13_72_9m_1000mL	SR2111	2021-11-04	-122.663	31.0846	night	72.9	1000	2.4	environmental	2.4
2111SR_20211104_20_14_62_5m_980mL	SR2111	2021-11-04	-122.663	31.0846	night	62.5	980	2.91	environmental	2.96939
2111SR_20211104_20_15_52_7m_1040mL	SR2111	2021-11-04	-122.663	31.0846	night	52.7	1040	5.13	environmental	4.93269
2111SR_20211104_20_16_43_4m_980mL	SR2111	2021-11-04	-122.663	31.0846	night	43.4	980	5.29	environmental	5.39796
2111SR_20211104_20_17_32_7m_1000mL	SR2111	2021-11-04	-122.663	31.0846	night	32.7	1000	4.34	environmental	4.34
2111SR_20211104_20_18_23_2m_1000mL	SR2111	2021-11-04	-122.663	31.0846	night	23.2	1000	7.03	environmental	7.03
2111SR_20211104_20_19_12_7m_1020mL	SR2111	2021-11-04	-122.663	31.0846	night	12.7	1020	6.34	environmental	6.21569
2111SR_20211104_20_2_441m_1000mL	SR2111	2021-11-04	-122.663	31.0846	night	441	1000	0.612	environmental	0.612
2111SR_20211104_20_20_2_4m_990mL	SR2111	2021-11-04	-122.663	31.0846	night	2.4	990	3.79	environmental	3.82828
2111SR_20211104_20_3_381_6m_1000mL	SR2111	2021-11-04	-122.663	31.0846	night	381.6	1000	0.6	environmental	0.6
2111SR_20211104_20_4_321_7m_1000mL	SR2111	2021-11-04	-122.663	31.0846	night	321.7	1000	0.741	environmental	0.741
2111SR_20211104_20_5_272_3m_1000mL	SR2111	2021-11-04	-122.663	31.0846	night	272.3	1000	0.824	environmental	0.824
2111SR_20211104_20_6_232_7m_980mL	SR2111	2021-11-04	-122.663	31.0846	night	232.7	980	0.998	environmental	1.01837
2111SR_20211104_20_7_202_8m_1000mL	SR2111	2021-11-04	-122.663	31.0846	night	202.8	1000	0.838	environmental	0.838
2111SR_20211104_20_8_172_3m_1020mL	SR2111	2021-11-04	-122.663	31.0846	night	172.3	1020	1.18	environmental	1.15686
2111SR_20211104_20_9_142_7m_1000mL	SR2111	2021-11-04	-122.663	31.0846	night	142.7	1000	1.15	environmental	1.15
2111SR_20211104_21_10_120_4m_1000mL	SR2111	2021-11-04	-121.99	31.4183	night	120.4	1000	0.811	environmental	0.811
2111SR_20211104_21_13_70m_1000mL	SR2111	2021-11-04	-121.99	31.4183	transition	70	1000	2.01	environmental	2.01
2111SR_20211104_21_14_60m_980mL	SR2111	2021-11-04	-121.99	31.4183	transition	60	980	3.9	environmental	3.97959
2111SR_20211104_21_15_50_3m_1000mL	SR2111	2021-11-04	-121.99	31.4183	transition	50.3	1000	3.3	environmental	3.3
2111SR_20211104_21_16_40m_1000mL	SR2111	2021-11-04	-121.99	31.4183	transition	40	1000	3.15	environmental	3.15
2111SR_20211104_21_18_30_2m_1000mL	SR2111	2021-11-04	-121.99	31.4183	transition	30.2	1000	3.57	environmental	3.57
2111SR_20211104_21_19_20_3m_990mL	SR2111	2021-11-04	-121.99	31.4183	transition	20.3	990	3.05	environmental	3.08081
2111SR_20211104_21_2_439_4m_1000mL	SR2111	2021-11-04	-121.99	31.4183	night	439.4	1000	1.2	environmental	1.2
2111SR_20211104_21_20_9_6m_900mL	SR2111	2021-11-04	-121.99	31.4183	transition	9.6	900	3.44	environmental	3.82222
2111SR_20211104_21_22_3_1m_990mL	SR2111	2021-11-04	-121.99	31.4183	day	3.1	990	3.35	environmental	3.38384
2111SR_20211104_21_3_380_1m_950mL	SR2111	2021-11-04	-121.99	31.4183	night	380.1	950	1.18	environmental	1.24211
2111SR_20211104_21_4_320m_980mL	SR2111	2021-11-04	-121.99	31.4183	night	320	980	1.16	environmental	1.18367
2111SR_20211104_21_5_269_1m_940mL	SR2111	2021-11-04	-121.99	31.4183	night	269.1	940	1.14	environmental	1.21277
2111SR_20211104_21_6_230_3m_360mL	SR2111	2021-11-04	-121.99	31.4183	night	230.3	360	0.507	environmental	1.40833
2111SR_20211104_21_7_199_8m_980mL	SR2111	2021-11-04	-121.99	31.4183	day	199.8	980	1.4	environmental	1.42857
2111SR_20211104_21_8_170_7m_850mL	SR2111	2021-11-04	-121.99	31.4183	night	170.7	850	0.967	environmental	1.13765
2111SR_20211104_21_9_140_3m_900mL	SR2111	2021-11-04	-121.99	31.4183	night	140.3	900	1.18	environmental	1.31111
2111SR_20211105_24_1_515_1m_1000mL	SR2111	2021-11-05	-119.959	32.418	night	515.1	1000	0.637	environmental	0.637
2111SR_20211105_24_10_121m_920mL	SR2111	2021-11-05	-119.959	32.418	night	121	920	too low	environmental	NA
2111SR_20211105_24_11_100_9m_1000mL	SR2111	2021-11-05	-119.959	32.418	night	100.9	1000	1.77	environmental	1.77
2111SR_20211105_24_12_85_4m_1000mL	SR2111	2021-11-05	-119.959	32.418	night	85.4	1000	2.36	environmental	2.36
2111SR_20211105_24_13_71_8m_1000mL	SR2111	2021-11-05	-119.959	32.418	night	71.8	1000	2.05	environmental	2.05
2111SR_20211105_24_14_60_3m_1000mL	SR2111	2021-11-05	-119.959	32.418	night	60.3	1000	1.75	environmental	1.75
2111SR_20211105_24_15_50_6m_920mL	SR2111	2021-11-05	-119.959	32.418	night	50.6	920	3.6	environmental	3.91304
2111SR_20211105_24_16_40_6m_1000mL	SR2111	2021-11-05	-119.959	32.418	night	40.6	1000	2.7	environmental	2.7
2111SR_20211105_24_17_30_9m_980mL	SR2111	2021-11-05	-119.959	32.418	night	30.9	980	4.87	environmental	4.96939
2111SR_20211105_24_18_20_4m_950mL	SR2111	2021-11-05	-119.959	32.418	night	20.4	950	1.36	environmental	1.43158
2111SR_20211105_24_19_10m_1050mL	SR2111	2021-11-05	-119.959	32.418	night	10	1050	3.05	environmental	2.90476
2111SR_20211105_24_2_440_6m_1000mL	SR2111	2021-11-05	-119.959	32.418	night	440.6	1000	0.936	environmental	0.936
2111SR_20211105_24_20_2_8m_1000mL	SR2111	2021-11-05	-119.959	32.418	night	2.8	1000	5.86	environmental	5.86
2111SR_20211105_24_3_380_6m_1000mL	SR2111	2021-11-05	-119.959	32.418	night	380.6	1000	1.24	environmental	1.24
2111SR_20211105_24_4_320_8m_1000mL	SR2111	2021-11-05	-119.959	32.418	night	320.8	1000	1.19	environmental	1.19
2111SR_20211105_24_5_270_3m_950mL	SR2111	2021-11-05	-119.959	32.418	night	270.3	950	1.23	environmental	1.29474
2111SR_20211105_24_6_230m_950mL	SR2111	2021-11-05	-119.959	32.418	night	230	950	1.27	environmental	1.33684
2111SR_20211105_24_7_199_9m_920mL	SR2111	2021-11-05	-119.959	32.418	night	199.9	920	1.32	environmental	1.43478
2111SR_20211105_24_8_170_1m_960mL	SR2111	2021-11-05	-119.959	32.418	night	170.1	960	1.14	environmental	1.1875
2111SR_20211105_24_9_140_6m_990mL	SR2111	2021-11-05	-119.959	32.418	night	140.6	990	1.49	environmental	1.50505
2111SR_20211105_25_1_515_4m_980mL	SR2111	2021-11-05	-119.48	32.652	night	515.4	980	0.995	environmental	1.01531
2111SR_20211105_25_10_120_4m_980mL	SR2111	2021-11-05	-119.48	32.652	night	120.4	980	2.26	environmental	2.30612
2111SR_20211105_25_12_100_3m_1000mL	SR2111	2021-11-05	-119.48	32.652	night	100.3	1000	2.01	environmental	2.01
2111SR_20211105_25_13_84_3m_950mL	SR2111	2021-11-05	-119.48	32.652	night	84.3	950	1.54	environmental	1.62105
2111SR_20211105_25_14_69_5m_980mL	SR2111	2021-11-05	-119.48	32.652	night	69.5	980	2.02	environmental	2.06122
2111SR_20211105_25_15_60_7m_980mL	SR2111	2021-11-05	-119.48	32.652	night	60.7	980	2.79	environmental	2.84694
2111SR_20211105_25_16_49_8m_950mL	SR2111	2021-11-05	-119.48	32.652	night	49.8	950	2.25	environmental	2.36842
2111SR_20211105_25_17_39_6m_950mL	SR2111	2021-11-05	-119.48	32.652	night	39.6	950	4	environmental	4.21053
2111SR_20211105_25_18_30_3m_950mL	SR2111	2021-11-05	-119.48	32.652	night	30.3	950	4.15	environmental	4.36842
2111SR_20211105_25_2_441_3m_980mL	SR2111	2021-11-05	-119.48	32.652	night	441.3	980	1.3	environmental	1.32653
2111SR_20211105_25_20_20m_950mL	SR2111	2021-11-05	-119.48	32.652	night	20	950	5.37	environmental	5.65263
2111SR_20211105_25_21_9_8m_920mL	SR2111	2021-11-05	-119.48	32.652	night	9.8	920	5.42	environmental	5.8913
2111SR_20211105_25_23_2_3m_960mL	SR2111	2021-11-05	-119.48	32.652	night	2.3	960	4.31	environmental	4.48958
2111SR_20211105_25_3_380_9m_980mL	SR2111	2021-11-05	-119.48	32.652	night	380.9	980	0.788	environmental	0.804082
2111SR_20211105_25_4_320_9m_950mL	SR2111	2021-11-05	-119.48	32.652	night	320.9	950	1.47	environmental	1.54737
2111SR_20211105_25_5_271_1m_950mL	SR2111	2021-11-05	-119.48	32.652	day	271.1	950	1.11	environmental	1.16842
2111SR_20211105_25_6_231_4m_900mL	SR2111	2021-11-05	-119.48	32.652	day	231.4	900	1.44	environmental	1.6
2111SR_20211105_25_7_200_5m_950mL	SR2111	2021-11-05	-119.48	32.652	day	200.5	950	1.35	environmental	1.42105
2111SR_20211105_25_8_168_9m_920mL	SR2111	2021-11-05	-119.48	32.652	day	168.9	920	1.67	environmental	1.81522
2111SR_20211106_29_1_515m_1020mL	SR2111	2021-11-06	-118.864	32.9728	night	515	1020	1.36	environmental	1.33333
2111SR_20211106_29_10_140m_950mL	SR2111	2021-11-06	-118.864	32.9728	night	140	950	1.48	environmental	1.55789
2111SR_20211106_29_11_120_9m_980mL	SR2111	2021-11-06	-118.864	32.9728	night	120.9	980	3.17	environmental	3.23469
2111SR_20211106_29_12_99_9m_1000mL	SR2111	2021-11-06	-118.864	32.9728	night	99.9	1000	2.96	environmental	2.96
2111SR_20211106_29_13_85_2m_980mL	SR2111	2021-11-06	-118.864	32.9728	night	85.2	980	2.09	environmental	2.13265
2111SR_20211106_29_14_70_4m_900mL	SR2111	2021-11-06	-118.864	32.9728	night	70.4	900	2.06	environmental	2.28889
2111SR_20211106_29_15_60_4m_1000mL	SR2111	2021-11-06	-118.864	32.9728	night	60.4	1000	2.62	environmental	2.62
2111SR_20211106_29_16_50_2m_1000mL	SR2111	2021-11-06	-118.864	32.9728	night	50.2	1000	too low	environmental	NA
2111SR_20211106_29_17_40_3m_1000mL	SR2111	2021-11-06	-118.864	32.9728	night	40.3	1000	5.99	environmental	5.99
2111SR_20211106_29_18_30_3m_1020mL	SR2111	2021-11-06	-118.864	32.9728	night	30.3	1020	11.9	environmental	11.6667
2111SR_20211106_29_19_20_4m_1000mL	SR2111	2021-11-06	-118.864	32.9728	night	20.4	1000	12.7	environmental	12.7
2111SR_20211106_29_2_440_1m_1000mL	SR2111	2021-11-06	-118.864	32.9728	night	440.1	1000	1.38	environmental	1.38
2111SR_20211106_29_20_10_2m_1000mL	SR2111	2021-11-06	-118.864	32.9728	night	10.2	1000	2.66	environmental	2.66
2111SR_20211106_29_22_2_1m_1000mL	SR2111	2021-11-06	-118.864	32.9728	night	2.1	1000	13.2	environmental	13.2
2111SR_20211106_29_3_380_3m_1020mL	SR2111	2021-11-06	-118.864	32.9728	night	380.3	1020	1.31	environmental	1.28431
2111SR_20211106_29_4_321_3m_1000mL	SR2111	2021-11-06	-118.864	32.9728	night	321.3	1000	1.74	environmental	1.74
2111SR_20211106_29_5_270_5m_980mL	SR2111	2021-11-06	-118.864	32.9728	night	270.5	980	1.46	environmental	1.4898
2111SR_20211106_29_6_230m_1000mL	SR2111	2021-11-06	-118.864	32.9728	night	230	1000	1.74	environmental	1.74
2111SR_20211106_29_8_200_4m_950mL	SR2111	2021-11-06	-118.864	32.9728	night	200.4	950	1.68	environmental	1.76842
2111SR_20211106_29_9_170_1m_950mL	SR2111	2021-11-06	-118.864	32.9728	night	170.1	950	1.22	environmental	1.28421
2111SR_20211106_30_1_50_6m_980mL	SR2111	2021-11-06	-118.769	33.4849	night	50.6	980	4.94	environmental	5.04082
2111SR_20211106_30_2_40_5m_950mL	SR2111	2021-11-06	-118.769	33.4849	night	40.5	950	4.55	environmental	4.78947
2111SR_20211106_30_3_30_3m_1000mL	SR2111	2021-11-06	-118.769	33.4849	night	30.3	1000	1.02	environmental	1.02
2111SR_20211106_30_4_20_6m_950mL	SR2111	2021-11-06	-118.769	33.4849	night	20.6	950	1.32	environmental	1.38947
2111SR_20211106_30_5_10_3m_980mL	SR2111	2021-11-06	-118.769	33.4849	night	10.3	980	7.84	environmental	8
2111SR_20211106_30_6_5_4m_1000mL	SR2111	2021-11-06	-118.769	33.4849	night	5.4	1000	7.61	environmental	7.61
2111SR_20211106_30_7_1m_1000mL	SR2111	2021-11-06	-118.769	33.4849	night	1	1000	7.16	environmental	7.16
2111SR_20211106_32_1_15_2m_1000mL	SR2111	2021-11-06	-118.091	33.6746	night	15.2	1000	7.05	environmental	7.05
2111SR_20211106_32_2_9_8m_1000mL	SR2111	2021-11-06	-118.091	33.6746	night	9.8	1000	11.8	environmental	11.8
2111SR_20211106_32_3_5_3m_1020mL	SR2111	2021-11-06	-118.091	33.6746	night	5.3	1020	15.4	environmental	15.098
2111SR_20211106_32_4_1_5m_1000mL	SR2111	2021-11-06	-118.091	33.6746	night	1.5	1000	11.3	environmental	11.3
2111SR_20211107_38_10_100m_910mL	SR2111	2021-11-07	-119.318	33.4901	night	100	910	1.22	environmental	1.34066
2111SR_20211107_38_12_69_5m_990mL	SR2111	2021-11-07	-119.318	33.4901	night	69.5	990	2.06	environmental	2.08081
2111SR_20211107_38_14_49_1m_1000mL	SR2111	2021-11-07	-119.318	33.4901	night	49.1	1000	2.97	environmental	2.97
2111SR_20211107_38_16_30m_1000mL	SR2111	2021-11-07	-119.318	33.4901	night	30	1000	4.6	environmental	4.6
2111SR_20211107_38_18_10_5m_950mL	SR2111	2021-11-07	-119.318	33.4901	night	10.5	950	6.44	environmental	6.77895
2111SR_20211107_38_2_380_8m_940mL	SR2111	2021-11-07	-119.318	33.4901	night	380.8	940	0.925	environmental	0.984043
2111SR_20211107_38_20_2_4m_1000mL	SR2111	2021-11-07	-119.663	33.3232	night	2.4	1000	7.12	environmental	7.12
2111SR_20211107_38_4_271_9m_980mL	SR2111	2021-11-07	-119.318	33.4901	night	271.9	980	1.16	environmental	1.18367
2111SR_20211107_38_6_199_8m_950mL	SR2111	2021-11-07	-119.318	33.4901	night	199.8	950	0.92	environmental	0.968421
2111SR_20211107_38_8_140_4m_900mL	SR2111	2021-11-07	-119.318	33.4901	night	140.4	900	1.12	environmental	1.24444
2111SR_20211107_39_2_50_3m_980mL	SR2111	2021-11-07	-119.663	33.3232	night	50.3	980	2.27	environmental	2.31633
2111SR_20211107_39_4_30m_950mL	SR2111	2021-11-07	-119.663	33.3232	night	30	950	3.19	environmental	3.35789
2111SR_20211107_39_6_10_3m_1000mL	SR2111	2021-11-07	-119.663	33.3232	night	10.3	1000	3.95	environmental	3.95
2111SR_20211107_39_8_5_1m_980mL	SR2111	2021-11-07	-119.663	33.3232	night	5.1	980	1.76	environmental	1.79592
2111SR_20211107_40_10_119_8m_900mL	SR2111	2021-11-07	-120.006	33.1567	day	119.8	900	2.37	environmental	2.63333
2111SR_20211107_40_12_84_6m_900mL	SR2111	2021-11-07	-120.006	33.1567	day	84.6	900	2.72	environmental	3.02222
2111SR_20211107_40_14_59_8m_950mL	SR2111	2021-11-07	-120.006	33.1567	day	59.8	950	2.24	environmental	2.35789
2111SR_20211107_40_16_40m_900mL	SR2111	2021-11-07	-120.006	33.1567	day	40	900	4.65	environmental	5.16667
2111SR_20211107_40_18_19_8m_920mL	SR2111	2021-11-07	-120.006	33.1567	day	19.8	920	5.41	environmental	5.88043
2111SR_20211107_40_2_439_9m_980mL	SR2111	2021-11-07	-120.006	33.1567	day	439.9	980	1.12	environmental	1.14286
2111SR_20211107_40_20_9_6m_990mL	SR2111	2021-11-07	-120.006	33.1567	day	9.6	990	3.15	environmental	3.18182
2111SR_20211107_40_4_320_1m_1000mL	SR2111	2021-11-07	-120.006	33.1567	day	320.1	1000	0.932	environmental	0.932
2111SR_20211107_40_6_230_3m_1000mL	SR2111	2021-11-07	-120.006	33.1567	night	230.3	1000	0.799	environmental	0.799
2111SR_20211107_40_8_170_1m_1000mL	SR2111	2021-11-07	-120.006	33.1567	night	170.1	1000	4.49	environmental	4.49
2111SR_20211108_43_10_122_4m_700mL	SR2111	2021-11-08	-121.714	32.3229	night	122.4	700	1.67	environmental	2.38571
2111SR_20211108_43_12_87_8m_800mL	SR2111	2021-11-08	-121.714	32.3229	night	87.8	800	1.5	environmental	1.875
2111SR_20211108_43_14_62_6m_1000mL	SR2111	2021-11-08	-121.714	32.3229	night	62.6	1000	2.28	environmental	2.28
2111SR_20211108_43_16_46_9m_1000mL	SR2111	2021-11-08	-121.714	32.3229	night	46.9	1000	2.86	environmental	2.86
2111SR_20211108_43_18_22_5m_950mL	SR2111	2021-11-08	-121.714	32.3229	night	22.5	950	3.42	environmental	3.6
2111SR_20211108_43_2_440_7m_1000mL	SR2111	2021-11-08	-121.714	32.3229	night	440.7	1000	0.704	environmental	0.704
2111SR_20211108_43_20_2_6m_980mL	SR2111	2021-11-08	-121.714	32.3229	night	2.6	980	5.13	environmental	5.23469
2111SR_20211108_43_4_322_2m_1000mL	SR2111	2021-11-08	-121.714	32.3229	night	322.2	1000	1.11	environmental	1.11
2111SR_20211108_43_6_231_3m_1000mL	SR2111	2021-11-08	-121.714	32.3229	night	231.3	1000	1.05	environmental	1.05
2111SR_20211108_43_8_172_9m_800mL	SR2111	2021-11-08	-121.714	32.3229	night	172.9	800	0.968	environmental	1.21
2111SR_20211108_44_10_120_8m_1000mL	SR2111	2021-11-08	-122.393	31.9899	night	120.8	1000	1.28	environmental	1.28
2111SR_20211108_44_12_84_8m_1000mL	SR2111	2021-11-08	-122.393	31.9899	night	84.8	1000	1.95	environmental	1.95
2111SR_20211108_44_14_60_3m_980mL	SR2111	2021-11-08	-122.393	31.9899	night	60.3	980	2.24	environmental	2.28571
2111SR_20211108_44_16_40_2m_990mL	SR2111	2021-11-08	-122.393	31.9899	night	40.2	990	5.08	environmental	5.13131
2111SR_20211108_44_18_20_4m_990mL	SR2111	2021-11-08	-122.393	31.9899	night	20.4	990	4.58	environmental	4.62626
2111SR_20211108_44_19_10_1m_1000mL	SR2111	2021-11-08	-122.393	31.9899	night	10.1	1000	3.56	environmental	3.56
2111SR_20211108_44_2_441_2m_990mL	SR2111	2021-11-08	-122.393	31.9899	night	441.2	990	0.635	environmental	0.641414
2111SR_20211108_44_4_320_6m_1000mL	SR2111	2021-11-08	-122.393	31.9899	night	320.6	1000	0.596	environmental	0.596
2111SR_20211108_44_6_229_7m_1000mL	SR2111	2021-11-08	-122.393	31.9899	night	229.7	1000	too low	environmental	NA
2111SR_20211108_44_8_169_4m_1000mL	SR2111	2021-11-08	-122.393	31.9899	night	169.4	1000	1.69	environmental	1.69
2111SR_20211109_47_10_125_8m_1000mL	SR2111	2021-11-09	-124.169	31.9117	night	125.8	1000	0.981	environmental	0.981
2111SR_20211109_47_12_101_6m_930mL	SR2111	2021-11-09	-124.169	31.9117	night	101.6	930	1.66	environmental	1.78495
2111SR_20211109_47_14_76_4m_1000mL	SR2111	2021-11-09	-124.169	31.9117	night	76.4	1000	2.21	environmental	2.21
2111SR_20211109_47_16_56_1m_1000mL	SR2111	2021-11-09	-124.169	31.9117	night	56.1	1000	3.09	environmental	3.09
2111SR_20211109_47_19_26m_1000mL	SR2111	2021-11-09	-124.169	31.9117	night	26	1000	2.36	environmental	2.36
2111SR_20211109_47_2_440_2m_980mL	SR2111	2021-11-09	-124.169	31.9117	night	440.2	980	0.669	environmental	0.682653
2111SR_20211109_47_20_11_3m_1000mL	SR2111	2021-11-09	-124.169	31.9117	night	11.3	1000	3.72	environmental	3.72
2111SR_20211109_47_4_320_7m_1000mL	SR2111	2021-11-09	-124.169	31.9117	night	320.7	1000	1.3	environmental	1.3
2111SR_20211109_47_6_230_5m_1000mL	SR2111	2021-11-09	-124.169	31.9117	night	230.5	1000	0.892	environmental	0.892
2111SR_20211109_47_8_171_3m_980mL	SR2111	2021-11-09	-124.169	31.9117	night	171.3	980	1.71	environmental	1.7449
2111SR_20211109_48_10_120_5m_950mL	SR2111	2021-11-09	-123.491	32.2452	night	120.5	950	1.6	environmental	1.68421
2111SR_20211109_48_12_85_4m_950mL	SR2111	2021-11-09	-123.491	32.2452	night	85.4	950	1.31	environmental	1.37895
2111SR_20211109_48_14_60_4m_990mL	SR2111	2021-11-09	-123.491	32.2452	night	60.4	990	2.64	environmental	2.66667
2111SR_20211109_48_16_40_7m_1000mL	SR2111	2021-11-09	-123.491	32.2452	night	40.7	1000	4.68	environmental	4.68
2111SR_20211109_48_18_20_6m_1000mL	SR2111	2021-11-09	-123.491	32.2452	night	20.6	1000	4.7	environmental	4.7
2111SR_20211109_48_19_9_8m_1000mL	SR2111	2021-11-09	-123.491	32.2452	night	9.8	1000	5.7	environmental	5.7
2111SR_20211109_48_2_440m_900mL	SR2111	2021-11-09	-123.491	32.2452	night	440	900	0.611	environmental	0.678889
2111SR_20211109_48_4_320_5m_920mL	SR2111	2021-11-09	-123.491	32.2452	night	320.5	920	0.737	environmental	0.801087
2111SR_20211109_48_6_230_2m_1000mL	SR2111	2021-11-09	-123.491	32.2452	night	230.2	1000	0.9	environmental	0.9
2111SR_20211109_48_8_170m_920mL	SR2111	2021-11-09	-123.491	32.2452	night	170	920	1.15	environmental	1.25
2111SR_20211110_52_10_120_7m_1000mL	SR2111	2021-11-10	-120.756	33.5779	night	120.7	1000	2.65	environmental	2.65
2111SR_20211110_52_12_85_5m_950mL	SR2111	2021-11-10	-120.756	33.5779	night	85.5	950	1.45	environmental	1.52632
2111SR_20211110_52_14_61_5m_1010mL	SR2111	2021-11-10	-120.756	33.5779	night	61.5	1010	1.95	environmental	1.93069
2111SR_20211110_52_16_40_3m_1020mL	SR2111	2021-11-10	-120.756	33.5779	night	40.3	1020	3.25	environmental	3.18627
2111SR_20211110_52_18_21_5m_1000mL	SR2111	2021-11-10	-120.756	33.5779	night	21.5	1000	5.39	environmental	5.39
2111SR_20211110_52_19_11_1m_1010mL	SR2111	2021-11-10	-120.756	33.5779	night	11.1	1010	11.4	environmental	11.2871
2111SR_20211110_52_2_439_2m_800mL	SR2111	2021-11-10	-120.756	33.5779	night	439.2	800	0.573	environmental	0.71625
2111SR_20211110_52_4_319_8m_940mL	SR2111	2021-11-10	-120.756	33.5779	night	319.8	940	1.32	environmental	1.40426
2111SR_20211110_52_6_230_4m_990mL	SR2111	2021-11-10	-120.756	33.5779	night	230.4	990	1.79	environmental	1.80808
2111SR_20211110_52_8_170_5m_1000mL	SR2111	2021-11-10	-120.756	33.5779	night	170.5	1000	1.93	environmental	1.93
2111SR_20211110_53_10_120m_940mL	SR2111	2021-11-10	-120.41	33.745	transition	120	940	1.52	environmental	1.61702
2111SR_20211110_53_12_84_7m_980mL	SR2111	2021-11-10	-120.41	33.745	transition	84.7	980	1.82	environmental	1.85714
2111SR_20211110_53_14_60_3m_1000mL	SR2111	2021-11-10	-120.41	33.745	transition	60.3	1000	2.79	environmental	2.79
2111SR_20211110_53_16_39_8m_980mL	SR2111	2021-11-10	-120.41	33.745	transition	39.8	980	2.57	environmental	2.62245
2111SR_20211110_53_18_20_2m_990mL	SR2111	2021-11-10	-120.41	33.745	transition	20.2	990	3.04	environmental	3.07071
2111SR_20211110_53_19_10_5m_1000mL	SR2111	2021-11-10	-120.41	33.745	transition	10.5	1000	13.8	environmental	13.8
2111SR_20211110_53_2_440_9m_1000mL	SR2111	2021-11-10	-120.41	33.745	transition	440.9	1000	1.18	environmental	1.18
2111SR_20211110_53_4_320_3m_940mL	SR2111	2021-11-10	-120.41	33.745	transition	320.3	940	0.88	environmental	0.93617
2111SR_20211110_53_6_229_5m_940mL	SR2111	2021-11-10	-120.41	33.745	transition	229.5	940	1.11	environmental	1.18085
2111SR_20211110_53_8_171m_920mL	SR2111	2021-11-10	-120.41	33.745	transition	171	920	0.966	environmental	1.05
2111SR_20211110_54_10_8_4m_900mL	SR2111	2021-11-10	-120.134	33.879	day	8.4	900	9.12	environmental	10.1333
2111SR_20211110_54_12_6m_990mL	SR2111	2021-11-10	-120.134	33.879	day	6	990	6.66	environmental	6.72727
2111SR_20211110_54_2_70m_980mL	SR2111	2021-11-10	-120.134	33.879	day	70	980	3.66	environmental	3.73469
2111SR_20211110_54_4_50_3m_1000mL	SR2111	2021-11-10	-120.134	33.879	day	50.3	1000	2.74	environmental	2.74
2111SR_20211110_54_6_34m_950mL	SR2111	2021-11-10	-120.134	33.879	day	34	950	3.25	environmental	3.42105
2111SR_20211110_54_8_17_2m_950mL	SR2111	2021-11-10	-120.134	33.879	day	17.2	950	5.89	environmental	6.2
2111SR_20211111_57_10_120_7m_1000mL	SR2111	2021-11-11	-121.843	33.8165	night	120.7	1000	2.55	environmental	2.55
2111SR_20211111_57_12_86m_1020mL	SR2111	2021-11-11	-121.843	33.8165	night	86	1020	3.02	environmental	2.96078
2111SR_20211111_57_14_60_9m_980mL	SR2111	2021-11-11	-121.843	33.8165	night	60.9	980	3.03	environmental	3.09184
2111SR_20211111_57_16_41_1m_950mL	SR2111	2021-11-11	-121.843	33.8165	night	41.1	950	5.27	environmental	5.54737
2111SR_20211111_57_18_20m_980mL	SR2111	2021-11-11	-121.843	33.8165	night	20	980	16.2	environmental	16.5306
2111SR_20211111_57_19_10_4m_980mL	SR2111	2021-11-11	-121.843	33.8165	night	10.4	980	38.2	environmental	38.9796
2111SR_20211111_57_2_441_2m_1000mL	SR2111	2021-11-11	-121.843	33.8165	night	441.2	1000	1.54	environmental	1.54
2111SR_20211111_57_4_321_4m_1000mL	SR2111	2021-11-11	-121.843	33.8165	night	321.4	1000	1.22	environmental	1.22
2111SR_20211111_57_6_230_5m_1000mL	SR2111	2021-11-11	-121.843	33.8165	night	230.5	1000	2.15	environmental	2.15
2111SR_20211111_57_8_170m_1000mL	SR2111	2021-11-11	-121.843	33.8165	night	170	1000	1.7	environmental	1.7
2111SR_20211112_60_10_121_3m_850mL	SR2111	2021-11-12	-123.907	32.8167	night	121.3	850	1.87	environmental	2.2
2111SR_20211112_60_12_85_4m_950mL	SR2111	2021-11-12	-123.907	32.8167	night	85.4	950	1.76	environmental	1.85263
2111SR_20211112_60_14_60_7m_980mL	SR2111	2021-11-12	-123.907	32.8167	night	60.7	980	4.28	environmental	4.36735
2111SR_20211112_60_16_51_4m_1020mL	SR2111	2021-11-12	-123.907	32.8167	night	51.4	1020	3.67	environmental	3.59804
2111SR_20211112_60_18_30_7m_1000mL	SR2111	2021-11-12	-123.907	32.8167	night	30.7	1000	5.6	environmental	5.6
2111SR_20211112_60_2_438_9m_940mL	SR2111	2021-11-12	-123.907	32.8167	night	438.9	940	1.9	environmental	2.02128
2111SR_20211112_60_20_10_7m_990mL	SR2111	2021-11-12	-123.907	32.8167	night	10.7	990	6.56	environmental	6.62626
2111SR_20211112_60_22_1_7m_920mL	SR2111	2021-11-12	-123.907	32.8167	night	1.7	920	7.5	environmental	8.15217
2111SR_20211112_60_4_319_7m_1000mL	SR2111	2021-11-12	-123.907	32.8167	night	319.7	1000	1.22	environmental	1.22
2111SR_20211112_61_10_125_3m_1000mL	SR2111	2021-11-12	-124.324	33.3875	night	125.3	1000	2.09	environmental	2.09
2111SR_20211112_61_12_100_7m_1000mL	SR2111	2021-11-12	-124.324	33.3875	night	100.7	1000	2.68	environmental	2.68
2111SR_20211112_61_14_74_6m_1000mL	SR2111	2021-11-12	-124.324	33.3875	night	74.6	1000	3.46	environmental	3.46
2111SR_20211112_61_16_50_2m_1000mL	SR2111	2021-11-12	-124.324	33.3875	night	50.2	1000	11.5	environmental	11.5
2111SR_20211112_61_18_24_6m_1000mL	SR2111	2021-11-12	-124.324	33.3875	night	24.6	1000	8.46	environmental	8.46
2111SR_20211112_61_2_441_1m_950mL	SR2111	2021-11-12	-124.324	33.3875	night	441.1	950	1.06	environmental	1.11579
2111SR_20211112_61_4_320_9m_1000mL	SR2111	2021-11-12	-124.324	33.3875	night	320.9	1000	1.07	environmental	1.07
2111SR_20211112_61_6_230m_1000mL	SR2111	2021-11-12	-124.324	33.3875	night	230	1000	1.17	environmental	1.17
2111SR_20211112_61_8_171_7m_1200mL	SR2111	2021-11-12	-124.324	33.3875	night	171.7	1200	4.19	environmental	3.49167
2111SR_20211113_65_10_120_3m_1000mL	SR2111	2021-11-13	-121.548	34.7214	night	120.3	1000	4.02	environmental	4.02
2111SR_20211113_65_12_86m_1000mL	SR2111	2021-11-13	-121.548	34.7214	night	86	1000	3.57	environmental	3.57
2111SR_20211113_65_14_60_8m_1000mL	SR2111	2021-11-13	-121.548	34.7214	night	60.8	1000	5.39	environmental	5.39
2111SR_20211113_65_16_41_1m_990mL	SR2111	2021-11-13	-121.548	34.7214	night	41.1	990	5.25	environmental	5.30303
2111SR_20211113_65_18_21_2m_1000mL	SR2111	2021-11-13	-121.548	34.7214	night	21.2	1000	10.2	environmental	10.2
2111SR_20211113_65_2_439_8m_1000mL	SR2111	2021-11-13	-121.548	34.7214	night	439.8	1000	0.609	environmental	0.609
2111SR_20211113_65_20_1_8m_1000mL	SR2111	2021-11-13	-121.548	34.7214	night	1.8	1000	5.46	environmental	5.46
2111SR_20211113_65_4_319_7m_1000mL	SR2111	2021-11-13	-121.548	34.7214	night	319.7	1000	1.14	environmental	1.14
2111SR_20211113_65_6_230m_990mL	SR2111	2021-11-13	-121.548	34.7214	night	230	990	1.83	environmental	1.84848
2111SR_20211113_65_8_170_3m_1000mL	SR2111	2021-11-13	-121.548	34.7214	night	170.3	1000	3.31	environmental	3.31
2111SR_20211113_66_10_120_3m_950mL	SR2111	2021-11-13	-121.199	34.8878	day	120.3	950	3.06	environmental	3.22105
2111SR_20211113_66_12_85_6m_1000mL	SR2111	2021-11-13	-121.199	34.8878	day	85.6	1000	3.38	environmental	3.38
2111SR_20211113_66_14_60_9m_990mL	SR2111	2021-11-13	-121.199	34.8878	day	60.9	990	2.43	environmental	2.45455
2111SR_20211113_66_16_47_2m_990mL	SR2111	2021-11-13	-121.199	34.8878	day	47.2	990	8.38	environmental	8.46465
2111SR_20211113_66_18_31_6m_990mL	SR2111	2021-11-13	-121.199	34.8878	day	31.6	990	6.96	environmental	7.0303
2111SR_20211113_66_2_440_1m_1000mL	SR2111	2021-11-13	-121.199	34.8878	day	440.1	1000	1.71	environmental	1.71
2111SR_20211113_66_22_8_6m_1000mL	SR2111	2021-11-13	-121.199	34.8878	day	8.6	1000	3	environmental	3
2111SR_20211113_66_24_1_8m_1000mL	SR2111	2021-11-13	-121.199	34.8878	transition	1.8	1000	1.81	environmental	1.81
2111SR_20211113_66_4_319_7m_1000mL	SR2111	2021-11-13	-121.199	34.8878	day	319.7	1000	1.1	environmental	1.1
2111SR_20211113_66_6_229_7m_990mL	SR2111	2021-11-13	-121.199	34.8878	day	229.7	990	2.06	environmental	2.08081
2111SR_20211113_66_8_170_3m_980mL	SR2111	2021-11-13	-121.199	34.8878	day	170.3	980	1.55	environmental	1.58163
2111SR_20211113_71_1_564_8m_1000mL	SR2111	2021-11-13	-120.025	34.2749	night	564.8	1000	7.11	environmental	7.11
2111SR_20211113_71_10_229_9m_920mL	SR2111	2021-11-13	-120.025	34.2749	night	229.9	920	2.85	environmental	3.09783
2111SR_20211113_71_11_199_9m_900mL	SR2111	2021-11-13	-120.025	34.2749	night	199.9	900	1.86	environmental	2.06667
2111SR_20211113_71_12_169_8m_1000mL	SR2111	2021-11-13	-120.025	34.2749	night	169.8	1000	1.91	environmental	1.91
2111SR_20211113_71_13_140_2m_900mL	SR2111	2021-11-13	-120.025	34.2749	night	140.2	900	1.87	environmental	2.07778
2111SR_20211113_71_14_120_2m_990mL	SR2111	2021-11-13	-120.025	34.2749	night	120.2	990	1.43	environmental	1.44444
2111SR_20211113_71_15_100_6m_920mL	SR2111	2021-11-13	-120.025	34.2749	night	100.6	920	2.16	environmental	2.34783
2111SR_20211113_71_16_85_2m_950mL	SR2111	2021-11-13	-120.025	34.2749	night	85.2	950	2.31	environmental	2.43158
2111SR_20211113_71_17_70_5m_1000mL	SR2111	2021-11-13	-120.025	34.2749	night	70.5	1000	3.02	environmental	3.02
2111SR_20211113_71_18_59_7m_990mL	SR2111	2021-11-13	-120.025	34.2749	night	59.7	990	2.47	environmental	2.49495
2111SR_20211113_71_19_50_5m_950mL	SR2111	2021-11-13	-120.025	34.2749	night	50.5	950	3.25	environmental	3.42105
2111SR_20211113_71_2_559m_1000mL	SR2111	2021-11-13	-120.025	34.2749	night	559	1000	6.05	environmental	6.05
2111SR_20211113_71_20_39_9m_1000mL	SR2111	2021-11-13	-120.025	34.2749	night	39.9	1000	3.13	environmental	3.13
2111SR_20211113_71_21_30_1m_950mL	SR2111	2021-11-13	-120.025	34.2749	night	30.1	950	3.33	environmental	3.50526
2111SR_20211113_71_22_19_6m_1010mL	SR2111	2021-11-13	-120.025	34.2749	night	19.6	1010	8.14	environmental	8.05941
2111SR_20211113_71_24_2_6m_950mL	SR2111	2021-11-13	-120.025	34.2749	night	2.6	950	7.62	environmental	8.02105
2111SR_20211113_71_3_536_9m_990mL	SR2111	2021-11-13	-120.025	34.2749	night	536.9	990	6.41	environmental	6.47475
2111SR_20211113_71_5_479_7m_1000mL	SR2111	2021-11-13	-120.025	34.2749	night	479.7	1000	3.88	environmental	3.88
2111SR_20211113_71_6_440_5m_990mL	SR2111	2021-11-13	-120.025	34.2749	night	440.5	990	2.22	environmental	2.24242
2111SR_20211113_71_7_380_4m_920mL	SR2111	2021-11-13	-120.025	34.2749	night	380.4	920	1.59	environmental	1.72826
2111SR_20211113_71_8_321_3m_940mL	SR2111	2021-11-13	-120.025	34.2749	night	321.3	940	3.21	environmental	3.41489
2111SR_20211113_71_9_270_3m_950mL	SR2111	2021-11-13	-120.025	34.2749	night	270.3	950	1.54	environmental	1.62105
2111SR_20211113_72_1_29_9m_1000mL	SR2111	2021-11-13	-119.412	34.2248	night	29.9	1000	10.8	environmental	10.8
2111SR_20211113_72_2_19_9m_1000mL	SR2111	2021-11-13	-119.412	34.2248	night	19.9	1000	5.82	environmental	5.82
2111SR_20211113_72_3_10m_990mL	SR2111	2021-11-13	-119.412	34.2248	night	10	990	9.25	environmental	9.34343
2111SR_20211113_72_5_1_1m_990mL	SR2111	2021-11-13	-119.412	34.2248	night	1.1	990	7.23	environmental	7.30303
2111SR_20211113_75_1_120_9m_950mL	SR2111	2021-11-13	-119.511	34.1796	day	120.9	950	2.32	environmental	2.44211
2111SR_20211113_75_10_10_1m_1000mL	SR2111	2021-11-13	-119.511	34.1796	day	10.1	1000	6.81	environmental	6.81
2111SR_20211113_75_12_2_3m_980mL	SR2111	2021-11-13	-119.511	34.1796	day	2.3	980	9.39	environmental	9.58163
2111SR_20211113_75_2_100m_990mL	SR2111	2021-11-13	-119.511	34.1796	day	100	990	1.74	environmental	1.75758
2111SR_20211113_75_3_85_5m_1010mL	SR2111	2021-11-13	-119.511	34.1796	day	85.5	1010	2.95	environmental	2.92079
2111SR_20211113_75_4_70_1m_1000mL	SR2111	2021-11-13	-119.511	34.1796	day	70.1	1000	3.9	environmental	3.9
2111SR_20211113_75_5_60_5m_1000mL	SR2111	2021-11-13	-119.511	34.1796	day	60.5	1000	3.63	environmental	3.63
2111SR_20211113_75_6_50_2m_1000mL	SR2111	2021-11-13	-119.511	34.1796	day	50.2	1000	4.46	environmental	4.46
2111SR_20211113_75_7_39_4m_950mL	SR2111	2021-11-13	-119.511	34.1796	day	39.4	950	5.72	environmental	6.02105
2111SR_20211113_75_8_30_4m_990mL	SR2111	2021-11-13	-119.511	34.1796	day	30.4	990	4.58	environmental	4.62626
2111SR_20211113_75_9_20_2m_1000mL	SR2111	2021-11-13	-119.511	34.1796	day	20.2	1000	3.34	environmental	3.34
RR2104_20210615_C1_S4_100m_0_5L	RR2104	2021-06-15	-121.309	31.7505	day	100	500	0.56	environmental	1.12
RR2104_20210615_C1_S4_100m_1_8L	RR2104	2021-06-15	-121.309	31.7505	day	100	1800	1.41	environmental	0.783333
RR2104_20210615_C1_S4_1200m_0_5L	RR2104	2021-06-15	-121.309	31.7505	day	1200	500	0.181	environmental	0.362
RR2104_20210615_C1_S4_1200m_1_8L	RR2104	2021-06-15	-121.309	31.7505	day	1200	1800	0.478	environmental	0.265556
RR2104_20210615_C1_S4_250m_0_5L	RR2104	2021-06-15	-121.309	31.7505	day	250	500	0.448	environmental	0.896
RR2104_20210615_C1_S4_250m_1_8L	RR2104	2021-06-15	-121.309	31.7505	day	250	1800	1.22	environmental	0.677778
RR2104_20210615_C1_S4_400m_0_5L	RR2104	2021-06-15	-121.309	31.7505	day	400	500	0.351	environmental	0.702
RR2104_20210615_C1_S4_400m_1_8L	RR2104	2021-06-15	-121.309	31.7505	day	400	1800	0.273	environmental	0.151667
RR2104_20210615_C1_S4_700m_0_5L	RR2104	2021-06-15	-121.309	31.7505	day	700	500	0.253	environmental	0.506
RR2104_20210615_C1_S4_700m_1_8L	RR2104	2021-06-15	-121.309	31.7505	day	700	1800	0.762	environmental	0.423333
RR2104_20210616_C2_S6_1200m_1_8L	RR2104	2021-06-16	-124.667	30.0005	day	1200	1800	0.371	environmental	0.206111
RR2104_20210616_C2_S6_130m_1_8L	RR2104	2021-06-16	-124.667	30.0005	day	130	1800	2.6	environmental	1.44444
RR2104_20210616_C2_S6_1600m_1_8L	RR2104	2021-06-16	-124.667	30.0005	day	1600	1800	0.318	environmental	0.176667
RR2104_20210616_C2_S6_2200m_1_8L	RR2104	2021-06-16	-124.667	30.0005	day	2200	1800	0.192	environmental	0.106667
RR2104_20210616_C2_S6_250m_1_8L	RR2104	2021-06-16	-124.667	30.0005	day	250	1800	1.65	environmental	0.916667
RR2104_20210616_C2_S6_400m_1_8L	RR2104	2021-06-16	-124.667	30.0005	day	400	1800	1.08	environmental	0.6
RR2104_20210616_C2_S6_700m_1_8L	RR2104	2021-06-16	-124.667	30.0005	day	700	1800	0.341	environmental	0.189444
RR2104_20210616_C2_S6_75m_1_56L	RR2104	2021-06-16	-124.667	30.0005	day	75	1560	2.41	environmental	1.54487
RR2104_20210616_C2_S6_900m_1_8L	RR2104	2021-06-16	-124.667	30.0005	day	900	1800	0.366	environmental	0.203333
RR2104_20210617_C4_S6_100m_1_8L	RR2104	2021-06-17	-124.702	30.0241	day	100	1800	4.18	environmental	2.32222
RR2104_20210617_C4_S6_130m_1_8L	RR2104	2021-06-17	-124.702	30.0241	day	130	1800	4.3	environmental	2.38889
RR2104_20210617_C4_S6_175m_1_8L	RR2104	2021-06-17	-124.702	30.0241	day	175	1800	0.563	environmental	0.312778
RR2104_20210617_C4_S6_300m_1_8L	RR2104	2021-06-17	-124.702	30.0241	day	300	1800	1.65	environmental	0.916667
RR2104_20210617_C4_S6_500m_1_8L	RR2104	2021-06-17	-124.702	30.0241	day	500	1800	0.813	environmental	0.451667
RR2104_20210617_C4_S6_70m_1_8L	RR2104	2021-06-17	-124.702	30.0241	day	70	1800	2.03	environmental	1.12778
RR2104_20210617_C4_S6_80m_1_8L	RR2104	2021-06-17	-124.702	30.0241	day	80	1800	1.15	environmental	0.638889
RR2104_20210620_C6_S6_325m_1_8L	RR2104	2021-06-20	-125.019	30.4715	transition	325	1800	0.327	environmental	0.181667
RR2104_20210620_C6_S6_410m_1_8L	RR2104	2021-06-20	-125.019	30.4715	transition	410	1800	1.02	environmental	0.566667
RR2104_20210620_C6_S6_410m_1L	RR2104	2021-06-20	-125.019	30.4715	transition	410	1000	0.276	environmental	0.276
RR2104_20210620_C6_S6_480m_1_8L	RR2104	2021-06-20	-125.019	30.4715	transition	480	1800	0.427	environmental	0.237222
RR2104_20210622_C8_S3_1200m_1_8L	RR2104	2021-06-22	-119.935	32.1887	night	1200	1800	0.541	environmental	0.300556
RR2104_20210622_C8_S3_130m_1_8L	RR2104	2021-06-22	-119.935	32.1887	night	130	1800	3.34	environmental	1.85556
RR2104_20210622_C8_S3_1600m_1_8L	RR2104	2021-06-22	-119.935	32.1887	night	1600	1800	0.445	environmental	0.247222
RR2104_20210622_C8_S3_250m_1_8L	RR2104	2021-06-22	-119.935	32.1887	night	250	1800	1.72	environmental	0.955556
RR2104_20210622_C8_S3_500m_1_8L	RR2104	2021-06-22	-119.935	32.1887	night	500	1800	0.355	environmental	0.197222
RR2104_20210622_C8_S3_60m_1_8L	RR2104	2021-06-22	-119.935	32.1887	night	60	1800	3.61	environmental	2.00556
RR2104_20210622_C8_S3_670m_1_8L	RR2104	2021-06-22	-119.935	32.1887	night	670	1800	0.509	environmental	0.282778
RR2104_20210622_C8_S3_900m_1_8L	RR2104	2021-06-22	-119.935	32.1887	night	900	1800	0.839	environmental	0.466111
RR2104_20210622_C9_S3_100m_1_8L	RR2104	2021-06-22	-120.268	32.4391	day	100	1800	2.43	environmental	1.35
RR2104_20210622_C9_S3_225m_1_8L	RR2104	2021-06-22	-120.268	32.4391	day	225	1800	1.86	environmental	1.03333
RR2104_20210622_C9_S3_300m_1_8L	RR2104	2021-06-22	-120.268	32.4391	day	300	1800	1.29	environmental	0.716667
RR2104_20210622_C9_S3_400m_1_8L	RR2104	2021-06-22	-120.268	32.4391	day	400	1800	0.618	environmental	0.343333
RR2104_20210627_C14_S1_2_1000m_1_8L	RR2104	2021-06-27	-119.47	33.4703	day	1000	1800	1.35	environmental	0.75
RR2104_20210627_C14_S1_2_1500m_1_8L	RR2104	2021-06-27	-119.47	33.4703	day	1500	1800	0.104	environmental	0.0577778
RR2104_20210627_C14_S1_2_200m_1_8L	RR2104	2021-06-27	-119.47	33.4703	day	200	1800	2.04	environmental	1.13333
RR2104_20210627_C14_S1_2_400m_1_8L	RR2104	2021-06-27	-119.47	33.4703	day	400	1800	0.926	environmental	0.514444
RR2104_20210627_C14_S1_2_700m_1_8L	RR2104	2021-06-27	-119.47	33.4703	day	700	1800	1.18	environmental	0.655556
2111SR_20211101_Blank_m_1000mL	SR2111	2021-11-01	NA	NA	NA	NA	1000	too low	negative control	NA
2111SR_20211104_Blank_m_1000mL	SR2111	2021-11-04	NA	NA	NA	NA	1000	too low	negative control	NA
2111SR_20211108_BLANK_m_1000mL	SR2111	2021-11-08	NA	NA	NA	NA	1000	too low	negative control	NA
2111SR_20211113_BLANK_m_1000mL	SR2111	2021-11-13	NA	NA	NA	NA	1000	too low	negative control	NA
RR2104_20210615_C1_S4_BLANK_0_5L	RR2104	2021-06-15	NA	NA	NA	NA	500	0.08	negative control	0.16
RR2104_20210616_C2_S6_BLANK_1_8L	RR2104	2021-06-16	NA	NA	NA	NA	1800	0.076	negative control	0.0422222
RR2104_20210617_C4_S6_BLANK_1_8L	RR2104	2021-06-17	NA	NA	NA	NA	1800	too low	negative control	NA
RR2104_20210620_C6_S6_BLANK_1_8L	RR2104	2021-06-20	NA	NA	NA	NA	1800	too low	negative control	NA
RR2104_20210622_C8_S3_BLANK_1_8L	RR2104	2021-06-22	NA	NA	NA	NA	1800	too low	negative control	NA
RR2104_20210622_C9_S3_BLANK_1_8L	RR2104	2021-06-22	NA	NA	NA	NA	1800	too low	negative control	NA
RR2104_20210627_C14_S1_2_BLANK_1_8L	RR2104	2021-06-27	NA	NA	NA	NA	1800	too low	negative control	NA

## Sheet: 12S_eDNA_MOCNESS_comparison
primer	sampling_method	depth_group	zone	Artiodactyla	Atheriniformes	Carangiformes	Carnivora	Clupeiformes	Gadiformes	Gobiiformes	Labriformes	Ophidiiformes	Pleuronectiformes	Ovalentaria	Salmoniformes	Eupercaria	Syngnathiformes	Argentiniformes	Myctophiformes	Osmeriformes	Stephanoberyciformes	Stomiiformes	Tetraodontiformes	Acropomatiformes	Aulopiformes	Chimaeriformes	Lampriformes	Lophiiformes	Perciformes	Scombriformes	Beloniformes	Procellariiformes	stn	group
12S	eDNA	shallow	1	0.0952381	0.00544218	0.0108844	0.0816327	0.253061	0.0557823	0	0.00544218	0	0.0870748	0.00544218	0	0.0380952	0	0.0272109	0.119728	0	0	0.0108844	0.0108844	0	0	0.0163265	0.0108844	0	0.12517	0.0326531	0.00544218	0.00272109	near	eDNA_shal
12S	eDNA	deep	1	0.0812183	0	0.0609137	0.142132	0.101523	0.0456853	0	0	0	0	0	0	0	0	0.0609137	0.324873	0	0	0	0	0	0	0	0.0203046	0	0.142132	0.0203046	0	0	near	eDNA_deep
12S	eDNA	shallow	2	0.265625	0	0.0625	0.015625	0.0625	0.03125	0	0	0	0	0	0	0	0	0.078125	0.25	0	0	0.078125	0	0	0	0	0.03125	0	0.015625	0.09375	0.015625	0	mid	eDNA_shal
12S	eDNA	deep	2	0.027027	0	0	0	0.027027	0.162162	0	0	0	0.0810811	0	0	0	0.027027	0.0810811	0.405405	0	0	0.0540541	0	0	0	0	0.027027	0	0.0810811	0.027027	0	0	mid	eDNA_deep
12S	eDNA	shallow	3	0	0	0	0	0	0	0	0	0	0	0	0	0	0	0	1	0	0	0	0	0	0	0	0	0	0	0	0	0	off	eDNA_shal
12S	eDNA	deep	3	0.0833333	0	0	0	0	0	0	0	0	0	0	0	0	0	0	0.5	0	0	0.416667	0	0	0	0	0	0	0	0	0	0	off	eDNA_deep
12S	MOCNESS	shallow	1	0	0	0	0	0	0.0277778	0.0555556	0	0	0	0	0	0	0	0	0.361111	0.138889	0	0.25	0	0	0	0	0	0	0.0277778	0.138889	0	0	near	MOC_shal
12S	MOCNESS	deep	1	0	0	0	0	0	0.00497512	0	0	0.00497512	0	0	0	0	0	0.00497512	0.164179	0.164179	0.0696517	0.527363	0	0	0	0	0	0.00995025	0.0497512	0	0	0	near	MOC_deep
12S	MOCNESS	shallow	2	0	0	0	0	0.0714286	0	0	0	0	0	0	0	0	0	0.0714286	0.285714	0.142857	0	0.357143	0	0	0	0	0	0	0	0.0714286	0	0	mid	MOC_shal
12S	MOCNESS	deep	2	0	0	0	0	0.0107527	0	0	0	0	0	0	0	0	0	0.0107527	0.397849	0.16129	0.0860215	0.301075	0	0	0.0215054	0	0	0	0.0107527	0	0	0	mid	MOC_deep
12S	MOCNESS	shallow	3	0	0	0	0	0	0	0	0	0	0	0	0	0	0	0	0.416667	0	0.0833333	0.25	0	0.0833333	0.166667	0	0	0	0	0	0	0	off	MOC_shal
12S	MOCNESS	deep	3	0	0	0	0	0	0.0322581	0	0	0	0	0	0	0	0	0	0.193548	0.0322581	0.129032	0.612903	0	0	0	0	0	0	0	0	0	0	off	MOC_deep

## Sheet: COI_eDNA_MOCNESS_comparison
primer	sampling_method	depth_group	zone	Copepoda	Branchiopoda	Malacostraca	Ostracoda	Thecostraca	Asterozoa	Echinozoa	Gastropoda	Cephalopoda	Polychaeta	Sipuncula	Chaetognatha	Nemertea	Ctenophora	Membranipora	Actinioidea	Anthoathecata	Leptothecata	Limnomedusae	Narcomedusae	Siphonophorae	Semaeostomeae	Trachymedusae	Coronatae	stn	group
COI	eDNA	shallow	1	0.352601	0.0606936	0.0520231	0	0	0.0404624	0.00578035	0	0.00578035	0.145954	0	0	0	0.0144509	0.0115607	0.00578035	0.0115607	0.0578035	0.0375723	0.0115607	0.186416	0	0	0	near	eDNA_shal
COI	eDNA	deep	1	0.223404	0.0212766	0.0851064	0	0	0	0.0212766	0	0.0212766	0.0904255	0	0	0	0.0212766	0.0638298	0	0	0.0638298	0.0851064	0	0.281915	0	0.0212766	0	near	eDNA_deep
COI	eDNA	shallow	2	0.304878	0.0487805	0.0304878	0.0121951	0	0.0182927	0	0.0304878	0.00609756	0.054878	0	0	0	0	0.0121951	0	0.0121951	0.0487805	0.262195	0	0.121951	0.0304878	0.00609756	0	mid	eDNA_shal
COI	eDNA	deep	2	0.23622	0.00787402	0.0314961	0	0	0	0.015748	0	0.00787402	0.0551181	0	0	0	0.00787402	0	0	0	0.102362	0.259843	0	0.188976	0.0472441	0.0314961	0.00787402	mid	eDNA_deep
COI	eDNA	shallow	3	0.384615	0	0	0	0	0	0	0	0	0.0384615	0	0	0	0	0	0	0.0384615	0	0.307692	0	0.153846	0.0384615	0.0384615	0	off	eDNA_shal
COI	eDNA	deep	3	0.236111	0	0	0	0	0	0	0	0.0277778	0	0	0	0	0	0	0	0.0416667	0.111111	0.277778	0	0.0972222	0.152778	0.0277778	0.0277778	off	eDNA_deep
COI	MOCNESS	shallow	1	0	0	0.110429	0.0613497	0	0	0	0.110429	0.0797546	0.0306748	0	0.110429	0	0.110429	0	0	0	0	0.0306748	0.0920245	0.110429	0	0.0920245	0.0613497	near	MOC_shal
COI	MOCNESS	deep	1	0.030722	0	0.102919	0.0491551	0	0	0	0.0752688	0.0906298	0.0460829	0	0.102919	0	0.102919	0	0	0	0.0337942	0	0.0721966	0.102919	0	0.102919	0.0875576	near	MOC_deep
COI	MOCNESS	shallow	2	0	0	0.152941	0	0	0	0	0.152941	0.0823529	0.0823529	0	0	0	0.152941	0	0	0	0	0.152941	0	0.152941	0.0705882	0	0	mid	MOC_shal
COI	MOCNESS	deep	2	0.0711382	0	0.0894309	0.0264228	0	0	0	0.0894309	0.0894309	0.0711382	0	0.0894309	0.0264228	0.0894309	0	0	0	0	0.0406504	0.0670732	0.0894309	0	0.0894309	0.0711382	mid	MOC_deep
COI	MOCNESS	shallow	3	0	0	0.162162	0	0	0	0	0.162162	0.162162	0.0945946	0	0.0945946	0	0.162162	0	0	0	0	0	0	0	0.162162	0	0	off	MOC_shal
COI	MOCNESS	deep	3	0.0633094	0	0.102158	0.0489209	0.0158273	0	0	0.0719424	0.0330935	0.0330935	0.0158273	0.0805755	0.0690647	0.0964029	0	0	0	0	0	0.0460432	0.102158	0.0316547	0.102158	0.0877698	off	MOC_deep

## Sheet: 12S_ASV_taxonomic_assignments
taxonomic_group	total_number_of_ASVs	number_ASVs_assigned_to_species	total_number_of_species	mean_ASVs_per_species	standard_deviation
Alepocephaliformes	2	2	1	2	0
Anguilliformes	1	1	1	1	0
Argentiniformes	11	4	2	2	1.41421
Artiodactyla	41	20	6	3.33333	3.82971
Atheriniformes	1	1	1	1	0
Beloniformes	1	1	1	1	0
Carangiformes	7	1	1	1	0
Carnivora	6	3	2	1.5	0.707107
Clupeiformes	39	31	4	7.75	12.842
Enteropneusta	1	1	1	1	0
Gadiformes	11	8	2	4	1.41421
Labriformes	1	1	1	1	0
Lampriformes	3	3	1	3	0
Lophiiformes	1	1	1	1	0
Myctophiformes	58	53	10	5.3	5.47824
Ovalentaria	3	3	2	1.5	0.707107
Perciformes	18	10	5	2	1
Pleuronectiformes	14	11	4	2.75	2.87228
Procellariiformes	1	1	1	1	0
Scombriformes	8	8	5	1.6	1.34164
Stomiiformes	9	7	5	1.4	0.547723
Syngnathiformes	1	1	1	1	0
Tetraodontiformes	1	1	1	1	0

## Sheet: COI_ASV_taxonomic_assignments
taxonomic_group	total_number_of_ASVs	number_ASVs_assigned_to_species	total_number_of_species	mean_ASVs_per_species	standard_deviation
Anthoathecata	30	1	1	1	0
Asterozoa	23	4	1	4	0
Branchiopoda	197	197	3	65.6667	72.2311
Cephalopoda	139	136	6	22.6667	52.5839
Copepoda	4747	4122	25	164.88	234.375
Coronatae	2	2	1	2	0
Ctenophora	8	8	1	8	0
Echinozoa	4	4	2	2	1.41421
Gastropoda	59	59	2	29.5	40.3051
Leptothecata	63	19	5	3.8	3.27108
Limnomedusae	819	819	1	819	0
Malacostraca	57	54	3	18	24.4336
Membranipora	27	27	1	27	0
Narcomedusae	4	4	1	4	0
Ostracoda	70	70	1	70	0
Polychaeta	400	368	28	13.1429	24.6707
Semaeostomeae	101	101	1	101	0
Siphonophorae	530	430	5	86	82.8372
Trachymedusae	42	42	1	42	0

## Sheet: eDNA_vs_sampling_depth
sample_ID	primer	depth_bin	volume_filtered_mL	reads	assignments_to_species	assignments_not_to_species	percent_unique_species_assignments	reads_per_mL	ASVs_per_mL
2111SR_20211031_2_1_53-2m_1040mL	12S	<200 m	1040	7384	5	2	0.714286	7.1	0.00673077
2111SR_20211031_2_3_29-9m_1080mL	12S	<200 m	1080	5409	2	1	0.666667	5.00833	0.00277778
2111SR_20211031_2_4_22-9m_1020mL	12S	<200 m	1020	2407	3	0	1	2.3598	0.00294118
2111SR_20211031_2_6_15-9m_1040mL	12S	<200 m	1040	2379	1	0	1	2.2875	0.000961538
2111SR_20211031_2_7_8m_1050mL	12S	<200 m	1050	214	1	0	1	0.20381	0.000952381
2111SR_20211031_2_8_1-4m_1040mL	12S	<200 m	1040	778	2	0	1	0.748077	0.00192308
2111SR_20211101_6_1_515-7m_1000mL	12S	200-600 m	1000	23	2	0	1	0.023	0.002
2111SR_20211101_6_12_87-1m_990mL	12S	<200 m	990	2507	1	0	1	2.53232	0.0010101
2111SR_20211101_6_14_61-9m_600mL	12S	<200 m	600	3150	2	0	1	5.25	0.00333333
2111SR_20211101_6_18_22-4m_990mL	12S	<200 m	990	209	0	1	0	0.211111	0.0010101
2111SR_20211101_6_19_12-5m_990mL	12S	<200 m	990	1571	1	1	0.5	1.58687	0.0020202
2111SR_20211101_6_20_2-1m_980mL	12S	<200 m	980	75	1	2	0.333333	0.0765306	0.00306122
2111SR_20211101_6_3_380-6m_900mL	12S	200-600 m	900	133	1	0	1	0.147778	0.00111111
2111SR_20211101_6_7_201-4m_990mL	12S	200-600 m	990	5	1	0	1	0.00505051	0.0010101
2111SR_20211101_6_8_171-8m_1000mL	12S	<200 m	1000	9376	1	0	1	9.376	0.001
2111SR_20211101_6_9_141-9m_1020mL	12S	<200 m	1020	5	1	0	1	0.00490196	0.000980392
2111SR_20211101_7_1_515-7m_1000mL	12S	200-600 m	1000	5	0	1	0	0.005	0.001
2111SR_20211101_7_11_99-7m_1000mL	12S	<200 m	1000	3	1	0	1	0.003	0.001
2111SR_20211101_7_14_60-4m_980mL	12S	<200 m	980	8224	1	2	0.333333	8.39184	0.00306122
2111SR_20211101_7_2_440-3m_990mL	12S	200-600 m	990	6954	2	1	0.666667	7.02424	0.0030303
2111SR_20211101_7_4_320-9m_1000mL	12S	200-600 m	1000	1890	1	0	1	1.89	0.001
2111SR_20211101_7_5_270-4m_1040mL	12S	200-600 m	1040	14116	1	0	1	13.5731	0.000961538
2111SR_20211101_7_7_200-5m_970mL	12S	200-600 m	970	3	1	0	1	0.00309278	0.00103093
2111SR_20211101_8_8_170m_1000mL	12S	<200 m	1000	3472	1	0	1	3.472	0.001
2111SR_20211102_12_18_20-6m_980mL	12S	<200 m	980	5345	0	1	0	5.45408	0.00102041
2111SR_20211102_12_20_3-2m_940mL	12S	<200 m	940	6137	3	1	0.75	6.52872	0.00425532
2111SR_20211102_13_16_39-8m_1000mL	12S	<200 m	1000	6730	2	2	0.5	6.73	0.004
2111SR_20211102_13_18_19-7m_1000mL	12S	<200 m	1000	15094	0	2	0	15.094	0.002
2111SR_20211102_13_4_320-1m_960mL	12S	200-600 m	960	6014	1	1	0.5	6.26458	0.00208333
2111SR_20211103_17_20_2m_950mL	12S	<200 m	950	34230	5	0	1	36.0316	0.00526316
2111SR_20211103_17_6_229-4m_960mL	12S	200-600 m	960	5865	1	0	1	6.10938	0.00104167
2111SR_20211104_20_13_72-9m_1000mL	12S	<200 m	1000	1940	1	0	1	1.94	0.001
2111SR_20211104_20_15_52-7m_1040mL	12S	<200 m	1040	457	1	0	1	0.439423	0.000961538
2111SR_20211104_20_18_23-2m_1000mL	12S	<200 m	1000	1445	1	0	1	1.445	0.001
2111SR_20211104_20_5_272-3m_1000mL	12S	200-600 m	1000	238	1	0	1	0.238	0.001
2111SR_20211104_21_10_120-4m_1000mL	12S	<200 m	1000	9266	3	0	1	9.266	0.003
2111SR_20211104_21_12_84-8m_1000mL	12S	<200 m	1000	586	1	0	1	0.586	0.001
2111SR_20211104_21_15_50-3m_1000mL	12S	<200 m	1000	2438	3	0	1	2.438	0.003
2111SR_20211104_21_16_40m_1000mL	12S	<200 m	1000	1912	1	0	1	1.912	0.001
2111SR_20211105_24_12_85-4m_1000mL	12S	<200 m	1000	5667	1	1	0.5	5.667	0.002
2111SR_20211105_24_13_71-8m_1000mL	12S	<200 m	1000	773	1	0	1	0.773	0.001
2111SR_20211105_24_18_20-4m_950mL	12S	<200 m	950	2676	1	0	1	2.81684	0.00105263
2111SR_20211105_24_20_2-8m_1000mL	12S	<200 m	1000	2358	1	0	1	2.358	0.001
2111SR_20211105_24_3_380-6m_1000mL	12S	200-600 m	1000	28	1	0	1	0.028	0.001
2111SR_20211105_24_5_270-3m_950mL	12S	200-600 m	950	965	1	0	1	1.01579	0.00105263
2111SR_20211105_25_10_120-4m_980mL	12S	<200 m	980	6102	1	0	1	6.22653	0.00102041
2111SR_20211105_25_12_100-3m_1000mL	12S	<200 m	1000	3930	2	0	1	3.93	0.002
2111SR_20211105_25_13_84-3m_950mL	12S	<200 m	950	9526	2	0	1	10.0274	0.00210526
2111SR_20211105_25_15_60-7m_980mL	12S	<200 m	980	1656	1	0	1	1.6898	0.00102041
2111SR_20211105_25_17_39-6m_950mL	12S	<200 m	950	7566	1	1	0.5	7.96421	0.00210526
2111SR_20211105_25_20_20m_950mL	12S	<200 m	950	82	1	2	0.333333	0.0863158	0.00315789
2111SR_20211105_25_21_9-8m_920mL	12S	<200 m	920	667	1	0	1	0.725	0.00108696
2111SR_20211105_25_23_2-3m_960mL	12S	<200 m	960	1062	2	0	1	1.10625	0.00208333
2111SR_20211105_25_4_320-9m_950mL	12S	200-600 m	950	17176	5	1	0.833333	18.08	0.00631579
2111SR_20211105_25_6_231-4m_900mL	12S	200-600 m	900	7213	1	0	1	8.01444	0.00111111
2111SR_20211105_25_7_200-5m_950mL	12S	200-600 m	950	56	0	1	0	0.0589474	0.00105263
2111SR_20211105_25_8_168-9m_920mL	12S	<200 m	920	1423	0	2	0	1.54674	0.00217391
2111SR_20211106_29_1_515m_1020mL	12S	200-600 m	1020	17398	5	0	1	17.0569	0.00490196
2111SR_20211106_29_11_120-9m_980mL	12S	<200 m	980	2049	1	2	0.333333	2.09082	0.00306122
2111SR_20211106_29_12_99-9m_1000mL	12S	<200 m	1000	2755	1	3	0.25	2.755	0.004
2111SR_20211106_29_15_60-4m_1000mL	12S	<200 m	1000	6774	1	0	1	6.774	0.001
2111SR_20211106_29_18_30-3m_1020mL	12S	<200 m	1020	1545	2	1	0.666667	1.51471	0.00294118
2111SR_20211106_29_20_10-2m_1000mL	12S	<200 m	1000	2	1	0	1	0.002	0.001
2111SR_20211106_29_3_380-3m_1020mL	12S	200-600 m	1020	3940	1	0	1	3.86275	0.000980392
2111SR_20211106_29_4_321-3m_1000mL	12S	200-600 m	1000	21313	3	0	1	21.313	0.003
2111SR_20211106_29_8_200-4m_950mL	12S	200-600 m	950	735	0	1	0	0.773684	0.00105263
2111SR_20211106_30_1_50-6m_980mL	12S	<200 m	980	616	1	1	0.5	0.628571	0.00204082
2111SR_20211106_30_2_40-5m_950mL	12S	<200 m	950	8352	2	1	0.666667	8.79158	0.00315789
2111SR_20211106_30_3_30-3m_1000mL	12S	<200 m	1000	2899	1	2	0.333333	2.899	0.003
2111SR_20211106_30_4_20-6m_950mL	12S	<200 m	950	12699	2	2	0.5	13.3674	0.00421053
2111SR_20211106_32_1_15-2m_1000mL	12S	<200 m	1000	3866	3	1	0.75	3.866	0.004
2111SR_20211107_38_10_100m_910mL	12S	<200 m	910	257	1	0	1	0.282418	0.0010989
2111SR_20211107_38_18_10-5m_950mL	12S	<200 m	950	3719	1	2	0.333333	3.91474	0.00315789
2111SR_20211107_38_2_380-8m_940mL	12S	200-600 m	940	5121	2	0	1	5.44787	0.00212766
2111SR_20211107_38_20_2-4m_1000mL	12S	<200 m	1000	3329	1	1	0.5	3.329	0.002
2111SR_20211107_38_4_271-9m_980mL	12S	200-600 m	980	700	0	1	0	0.714286	0.00102041
2111SR_20211107_38_8_140-4m_900mL	12S	<200 m	900	25616	3	2	0.6	28.4622	0.00555556
2111SR_20211107_39_2_50-3m_980mL	12S	<200 m	980	3258	0	4	0	3.32449	0.00408163
2111SR_20211107_39_6_10-3m_1000mL	12S	<200 m	1000	2779	2	1	0.666667	2.779	0.003
2111SR-20211107-40-12-84-6m-900mL	12S	<200 m	900	12	3	0	1	0.0133333	0.00333333
2111SR-20211107-40-14-59-8m-950mL	12S	<200 m	950	1973	1	0	1	2.07684	0.00105263
2111SR-20211107-40-18-19-8m-920mL	12S	<200 m	920	4378	2	1	0.666667	4.7587	0.00326087
2111SR-20211107-40-4-320-1m-1000mL	12S	200-600 m	1000	9472	1	1	0.5	9.472	0.002
2111SR-20211107-40-6-230-3m-1000mL	12S	200-600 m	1000	2513	1	2	0.333333	2.513	0.003
2111SR-20211107-40-8-170-1m-1000mL	12S	<200 m	1000	4	1	0	1	0.004	0.001
2111SR-20211108-43-10-122-4m-700mL	12S	<200 m	700	1876	1	2	0.333333	2.68	0.00428571
2111SR-20211108-43-12-87-8m-800mL	12S	<200 m	800	101	0	1	0	0.12625	0.00125
2111SR-20211108-43-14-62-6m-1000mL	12S	<200 m	1000	7	2	0	1	0.007	0.002
2111SR-20211108-43-4-322-2m-1000mL	12S	200-600 m	1000	2799	2	0	1	2.799	0.002
2111SR-20211108-43-6-231-3m-1000mL	12S	200-600 m	1000	4399	2	0	1	4.399	0.002
2111SR-20211108-43-8-172-9m-800mL	12S	<200 m	800	769	2	0	1	0.96125	0.0025
2111SR-20211108-44-10-120-8m-1000mL	12S	<200 m	1000	15175	4	1	0.8	15.175	0.005
2111SR-20211108-44-12-84-8m-1000mL	12S	<200 m	1000	2701	2	0	1	2.701	0.002
2111SR-20211108-44-14-60-3m-980mL	12S	<200 m	980	15	1	1	0.5	0.0153061	0.00204082
2111SR-20211108-44-16-40-2m-990mL	12S	<200 m	990	767	3	1	0.75	0.774747	0.0040404
2111SR-20211108-44-18-20-4m-990mL	12S	<200 m	990	7351	4	1	0.8	7.42525	0.00505051
2111SR-20211108-44-19-10-1m-1000mL	12S	<200 m	1000	428	2	0	1	0.428	0.002
2111SR-20211108-44-2-441-2m-990mL	12S	200-600 m	990	9	0	2	0	0.00909091	0.0020202
2111SR-20211108-44-4-320-6m-1000mL	12S	200-600 m	1000	7	2	0	1	0.007	0.002
2111SR-20211108-44-6-229-7m-1000mL	12S	200-600 m	1000	2	1	0	1	0.002	0.001
2111SR-20211108-44-8-169-4m-1000mL	12S	<200 m	1000	2165	1	0	1	2.165	0.001
2111SR-20211109-47-10-125-8m-1000mL	12S	<200 m	1000	15	1	1	0.5	0.015	0.002
2111SR-20211109-47-12-101-6m-930mL	12S	<200 m	930	1560	1	0	1	1.67742	0.00107527
2111SR-20211109-47-14-76-4m-1000mL	12S	<200 m	1000	686	5	2	0.714286	0.686	0.007
2111SR-20211109-47-16-56-1m-1000mL	12S	<200 m	1000	3847	1	1	0.5	3.847	0.002
2111SR-20211109-47-19-26m-1000mL	12S	<200 m	1000	14672	1	2	0.333333	14.672	0.003
2111SR-20211109-47-2-440-2m-980mL	12S	200-600 m	980	2337	2	0	1	2.38469	0.00204082
2111SR-20211109-47-20-11-3m-1000mL	12S	<200 m	1000	10771	0	3	0	10.771	0.003
2111SR-20211109-47-4-320-7m-1000mL	12S	200-600 m	1000	35	4	1	0.8	0.035	0.005
2111SR-20211109-47-6-230-5m-1000mL	12S	200-600 m	1000	7	1	1	0.5	0.007	0.002
2111SR-20211109-47-8-171-3m-980mL	12S	<200 m	980	681	5	0	1	0.694898	0.00510204
2111SR-20211109-48-10-120-5m-950mL	12S	<200 m	950	2516	2	0	1	2.64842	0.00210526
2111SR-20211109-48-12-85-4m-950mL	12S	<200 m	950	2650	3	0	1	2.78947	0.00315789
2111SR-20211109-48-14-60-4m-990mL	12S	<200 m	990	4	0	1	0	0.0040404	0.0010101
2111SR-20211109-48-16-40-7m-1000mL	12S	<200 m	1000	2639	2	0	1	2.639	0.002
2111SR-20211109-48-18-20-6m-1000mL	12S	<200 m	1000	8381	2	0	1	8.381	0.002
2111SR-20211109-48-19-9-8m-1000mL	12S	<200 m	1000	11355	0	3	0	11.355	0.003
2111SR-20211109-48-2-440m-900mL	12S	200-600 m	900	2	1	0	1	0.00222222	0.00111111
2111SR-20211109-48-4-320-5m-920mL	12S	200-600 m	920	10	1	1	0.5	0.0108696	0.00217391
2111SR-20211109-48-6-230-2m-1000mL	12S	200-600 m	1000	2583	1	2	0.333333	2.583	0.003
2111SR-20211109-48-8-170m-920mL	12S	<200 m	920	3185	1	0	1	3.46196	0.00108696
2111SR-20211110-52-10-120-7m-1000mL	12S	<200 m	1000	82	2	0	1	0.082	0.002
2111SR-20211110-52-12-85-5m-950mL	12S	<200 m	950	11758	4	0	1	12.3768	0.00421053
2111SR-20211110-52-14-61-5m-1010mL	12S	<200 m	1010	6979	1	0	1	6.9099	0.000990099
2111SR-20211110-52-16-40-3m-1020mL	12S	<200 m	1020	2990	3	0	1	2.93137	0.00294118
2111SR-20211110-52-18-21-5m-1000mL	12S	<200 m	1000	54	2	1	0.666667	0.054	0.003
2111SR-20211110-52-19-11-1m-1010mL	12S	<200 m	1010	4367	3	1	0.75	4.32376	0.0039604
2111SR-20211110-52-2-439-2m-800mL	12S	200-600 m	800	48	2	2	0.5	0.06	0.005
2111SR-20211110-52-4-319-8m-940mL	12S	200-600 m	940	10392	1	1	0.5	11.0553	0.00212766
2111SR-20211110-52-8-170-5m-1000mL	12S	<200 m	1000	3083	2	0	1	3.083	0.002
2111SR-20211110-53-12-84-7m-980mL	12S	<200 m	980	3774	1	0	1	3.85102	0.00102041
2111SR-20211110-53-14-60-3m-1000mL	12S	<200 m	1000	5137	2	0	1	5.137	0.002
2111SR-20211110-53-18-20-2m-990mL	12S	<200 m	990	16	3	0	1	0.0161616	0.0030303
2111SR-20211110-53-19-10-5m-1000mL	12S	<200 m	1000	1888	2	0	1	1.888	0.002
2111SR-20211110-53-2-440-9m-1000mL	12S	200-600 m	1000	1100	1	0	1	1.1	0.001
2111SR-20211110-53-4-320-3m-940mL	12S	200-600 m	940	1922	1	2	0.333333	2.04468	0.00319149
2111SR-20211110-53-6-229-5m-940mL	12S	200-600 m	940	6705	2	1	0.666667	7.13298	0.00319149
2111SR-20211110-53-8-171m-920mL	12S	<200 m	920	61	2	3	0.4	0.0663043	0.00543478
2111SR-20211110-54-10-8-4m-900mL	12S	<200 m	900	5794	3	1	0.75	6.43778	0.00444444
2111SR-20211110-54-12-6m-990mL	12S	<200 m	990	11303	3	4	0.428571	11.4172	0.00707071
2111SR-20211110-54-2-70m-980mL	12S	<200 m	980	15440	4	2	0.666667	15.7551	0.00612245
2111SR-20211110-54-4-50-3m-1000mL	12S	<200 m	1000	5471	2	1	0.666667	5.471	0.003
2111SR-20211110-54-6-34m-950mL	12S	<200 m	950	3360	2	3	0.4	3.53684	0.00526316
2111SR-20211110-54-8-17-2m-950mL	12S	<200 m	950	4340	3	1	0.75	4.56842	0.00421053
2111SR-20211111-57-10-120-7m-1000mL	12S	<200 m	1000	2949	1	1	0.5	2.949	0.002
2111SR-20211111-57-12-86m-1020mL	12S	<200 m	1020	42	2	2	0.5	0.0411765	0.00392157
2111SR-20211111-57-16-41-1m-950mL	12S	<200 m	950	2	1	0	1	0.00210526	0.00105263
2111SR-20211111-57-18-20m-980mL	12S	<200 m	980	4466	2	1	0.666667	4.55714	0.00306122
2111SR-20211111-57-19-10-4m-980mL	12S	<200 m	980	10269	3	1	0.75	10.4786	0.00408163
2111SR-20211111-57-2-441-2m-1000mL	12S	200-600 m	1000	1878	2	0	1	1.878	0.002
2111SR-20211111-57-4-321-4m-1000mL	12S	200-600 m	1000	3	1	0	1	0.003	0.001
2111SR-20211111-57-6-230-5m-1000mL	12S	200-600 m	1000	1476	2	0	1	1.476	0.002
2111SR-20211111-57-8-170m-1000mL	12S	<200 m	1000	5	0	1	0	0.005	0.001
2111SR-20211112-60-10-121-3m-850mL	12S	<200 m	850	4	1	0	1	0.00470588	0.00117647
2111SR-20211112-60-12-85-4m-950mL	12S	<200 m	950	413	1	2	0.333333	0.434737	0.00315789
2111SR-20211112-60-14-60-7m-980mL	12S	<200 m	980	972	2	0	1	0.991837	0.00204082
2111SR-20211112-60-16-51-4m-1020mL	12S	<200 m	1020	5005	3	1	0.75	4.90686	0.00392157
2111SR-20211112-60-18-30-7m-1000mL	12S	<200 m	1000	779	1	1	0.5	0.779	0.002
2111SR-20211112-60-2-438-9m-940mL	12S	200-600 m	940	1812	2	1	0.666667	1.92766	0.00319149
2111SR-20211112-60-20-10-7m-990mL	12S	<200 m	990	951	1	0	1	0.960606	0.0010101
2111SR-20211112-60-22-1-7m-920mL	12S	<200 m	920	2155	3	1	0.75	2.34239	0.00434783
2111SR-20211112-60-4-319-7m-1000mL	12S	200-600 m	1000	1922	4	0	1	1.922	0.004
2111SR-20211112-61-12-100-7m-1000mL	12S	<200 m	1000	2805	1	0	1	2.805	0.001
2111SR-20211112-61-16-50-2m-1000mL	12S	<200 m	1000	681	0	2	0	0.681	0.002
2111SR-20211112-61-2-441-1m-950mL	12S	200-600 m	950	8	2	1	0.666667	0.00842105	0.00315789
2111SR-20211112-61-4-320-9m-1000mL	12S	200-600 m	1000	4	0	1	0	0.004	0.001
2111SR-20211112-61-8-171-7m-1200mL	12S	<200 m	1200	1866	1	0	1	1.555	0.000833333
2111SR-20211113-65-10-120-3m-1000mL	12S	<200 m	1000	7058	2	1	0.666667	7.058	0.003
2111SR-20211113-65-12-86m-1000mL	12S	<200 m	1000	3181	1	1	0.5	3.181	0.002
2111SR-20211113-65-14-60-8m-1000mL	12S	<200 m	1000	1552	1	0	1	1.552	0.001
2111SR-20211113-65-18-21-2m-1000mL	12S	<200 m	1000	1427	3	0	1	1.427	0.003
2111SR-20211113-65-2-439-8m-1000mL	12S	200-600 m	1000	8573	0	3	0	8.573	0.003
2111SR-20211113-65-20-1-8m-1000mL	12S	<200 m	1000	2588	1	0	1	2.588	0.001
2111SR-20211113-65-4-319-7m-1000mL	12S	200-600 m	1000	5	1	0	1	0.005	0.001
2111SR-20211113-65-6-230m-990mL	12S	200-600 m	990	323	1	0	1	0.326263	0.0010101
2111SR-20211113-65-8-170-3m-1000mL	12S	<200 m	1000	2080	1	0	1	2.08	0.001
2111SR-20211113-66-12-85-6m-1000mL	12S	<200 m	1000	5	1	0	1	0.005	0.001
2111SR-20211113-66-16-47-2m-990mL	12S	<200 m	990	2323	2	2	0.5	2.34646	0.0040404
2111SR-20211113-66-2-440-1m-1000mL	12S	200-600 m	1000	6947	3	1	0.75	6.947	0.004
2111SR-20211113-66-22-8-6m-1000mL	12S	<200 m	1000	4022	2	0	1	4.022	0.002
2111SR-20211113-66-24-1-8m-1000mL	12S	<200 m	1000	64	0	1	0	0.064	0.001
2111SR-20211113-66-4-319-7m-1000mL	12S	200-600 m	1000	4889	4	0	1	4.889	0.004
2111SR-20211113-66-8-170-3m-980mL	12S	<200 m	980	3	1	0	1	0.00306122	0.00102041
2111SR-20211113-71-1-564-8m-1000mL	12S	200-600 m	1000	6126	4	2	0.666667	6.126	0.006
2111SR-20211113-71-10-229-9m-920mL	12S	200-600 m	920	2066	3	1	0.75	2.24565	0.00434783
2111SR-20211113-71-12-169-8m-1000mL	12S	<200 m	1000	1981	1	1	0.5	1.981	0.002
2111SR-20211113-71-13-140-2m-900mL	12S	<200 m	900	7172	2	0	1	7.96889	0.00222222
2111SR-20211113-71-14-120-2m-990mL	12S	<200 m	990	3712	2	0	1	3.74949	0.0020202
2111SR-20211113-71-15-100-6m-920mL	12S	<200 m	920	5476	4	1	0.8	5.95217	0.00543478
2111SR-20211113-71-17-70-5m-1000mL	12S	<200 m	1000	6686	1	1	0.5	6.686	0.002
2111SR-20211113-71-18-59-7m-990mL	12S	<200 m	990	2652	0	2	0	2.67879	0.0020202
2111SR-20211113-71-19-50-5m-950mL	12S	<200 m	950	5	2	0	1	0.00526316	0.00210526
2111SR-20211113-71-2-559m-1000mL	12S	200-600 m	1000	2964	1	1	0.5	2.964	0.002
2111SR-20211113-71-20-39-9m-1000mL	12S	<200 m	1000	25	1	1	0.5	0.025	0.002
2111SR-20211113-71-21-30-1m-950mL	12S	<200 m	950	4514	1	1	0.5	4.75158	0.00210526
2111SR-20211113-71-24-2-6m-950mL	12S	<200 m	950	4	1	0	1	0.00421053	0.00105263
2111SR-20211113-71-3-536-9m-990mL	12S	200-600 m	990	3065	2	3	0.4	3.09596	0.00505051
2111SR-20211113-71-5-479-7m-1000mL	12S	200-600 m	1000	798	0	1	0	0.798	0.001
2111SR-20211113-71-6-440-5m-990mL	12S	200-600 m	990	2	1	0	1	0.0020202	0.0010101
2111SR-20211113-71-7-380-4m-920mL	12S	200-600 m	920	6	0	1	0	0.00652174	0.00108696
2111SR-20211113-71-8-321-3m-940mL	12S	200-600 m	940	7561	3	0	1	8.04362	0.00319149
2111SR-20211113-72-1-29-9m-1000mL	12S	<200 m	1000	1799	3	4	0.428571	1.799	0.007
2111SR-20211113-72-2-19-9m-1000mL	12S	<200 m	1000	21	0	1	0	0.021	0.001
2111SR-20211113-72-3-10m-990mL	12S	<200 m	990	952	1	1	0.5	0.961616	0.0020202
2111SR-20211113-72-5-1-1m-990mL	12S	<200 m	990	1266	1	0	1	1.27879	0.0010101
2111SR-20211113-75-1-120-9m-950mL	12S	<200 m	950	12712	4	2	0.666667	13.3811	0.00631579
2111SR-20211113-75-10-10-1m-1000mL	12S	<200 m	1000	3	1	0	1	0.003	0.001
2111SR-20211113-75-12-2-3m-980mL	12S	<200 m	980	4865	6	1	0.857143	4.96429	0.00714286
2111SR-20211113-75-2-100m-990mL	12S	<200 m	990	2658	1	1	0.5	2.68485	0.0020202
2111SR-20211113-75-3-85-5m-1010mL	12S	<200 m	1010	8436	3	1	0.75	8.35248	0.0039604
2111SR-20211113-75-4-70-1m-1000mL	12S	<200 m	1000	153	0	2	0	0.153	0.002
2111SR-20211113-75-5-60-5m-1000mL	12S	<200 m	1000	6987	1	1	0.5	6.987	0.002
2111SR-20211113-75-6-50-2m-1000mL	12S	<200 m	1000	4254	3	4	0.428571	4.254	0.007
2111SR-20211113-75-7-39-4m-950mL	12S	<200 m	950	1560	3	1	0.75	1.64211	0.00421053
2111SR-20211113-75-8-30-4m-990mL	12S	<200 m	990	2731	2	2	0.5	2.75859	0.0040404
2111SR-20211113-75-9-20-2m-1000mL	12S	<200 m	1000	1919	2	3	0.4	1.919	0.005
RR2104_20210615_C1	12S	200-600 m	1800	8291	3	1	0.75	4.60611	0.00222222
RR2104_20210616_C2	12S	<200 m	1800	2703	1	0	1	1.50167	0.000555556
RR2104_20210616_C2	12S	200-600 m	1800	5021	2	0	1	2.78944	0.00111111
RR2104_20210617_C4	12S	200-600 m	1800	15708	3	0	1	8.72667	0.00166667
RR2104_20210620_C6	12S	200-600 m	1000	2	0	1	0	0.002	0.001
RR2104_20210620_C6	12S	200-600 m	1800	6081	5	0	1	3.37833	0.00277778
RR2104_20210622_C8	12S	<200 m	1800	4814	2	1	0.666667	2.67444	0.00166667
RR2104_20210622_C8	12S	200-600 m	1800	10565	1	0	1	5.86944	0.000555556
RR2104_20210622_C8	12S	200-600 m	1800	2692	1	0	1	1.49556	0.000555556
RR2104_20210622_C8	12S	<200 m	1800	9077	1	1	0.5	5.04278	0.00111111
RR2104_20210622_C8	12S	>600 m	1800	3	1	0	1	0.00166667	0.000555556
RR2104_20210622_C9	12S	200-600 m	1800	98	2	0	1	0.0544444	0.00111111
RR2104_20210622_C9	12S	200-600 m	1800	10917	2	0	1	6.065	0.00111111
RR2104_20210627_C14	12S	>600 m	1800	2349	2	0	1	1.305	0.00111111
RR2104_20210627_C14	12S	200-600 m	1800	2299	1	0	1	1.27722	0.000555556
2111SR_20211107_40_10_119-8m_900mL	COI	<200 m	900	18321	2	49	0.960784	20.3567	0.0566667
2111SR_20211107_40_12_84-6m_900mL	COI	<200 m	900	17912	0	63	1	19.9022	0.07
2111SR_20211107_40_14_59-8m_950mL	COI	<200 m	950	16996	2	1	0.333333	17.8905	0.00315789
2111SR_20211107_40_16_40m_900mL	COI	<200 m	900	23846	6	6	0.5	26.4956	0.0133333
2111SR_20211107_40_18_19-8m_920mL	COI	<200 m	920	14411	1	0	0	15.6641	0.00108696
2111SR_20211107_40_2_439-9m_980mL	COI	200-600 m	980	9295	1	4	0.8	9.48469	0.00510204
2111SR_20211107_40_4_320-1m_1000mL	COI	200-600 m	1000	12023	2	7	0.777778	12.023	0.009
2111SR_20211107_40_8_170-1m_1000mL	COI	<200 m	1000	12364	1	6	0.857143	12.364	0.007
2111SR_20211108_43_10_122-4m_700mL	COI	<200 m	700	18583	2	22	0.916667	26.5471	0.0342857
2111SR_20211108_43_12_87-8m_800mL	COI	<200 m	800	32521	3	0	0	40.6512	0.00375
2111SR_20211108_43_14_62-6m_1000mL	COI	<200 m	1000	29262	0	100	1	29.262	0.1
2111SR_20211108_43_16_46-9m_1000mL	COI	<200 m	1000	18227	1	46	0.978723	18.227	0.047
2111SR_20211108_43_18_22-5m_950mL	COI	<200 m	950	29155	19	93	0.830357	30.6895	0.117895
2111SR_20211108_43_2_440-7m_1000mL	COI	200-600 m	1000	21956	4	6	0.6	21.956	0.01
2111SR_20211108_43_20_2-6m_980mL	COI	<200 m	980	29440	0	1	1	30.0408	0.00102041
2111SR_20211108_43_4_322-2m_1000mL	COI	200-600 m	1000	49006	9	17	0.653846	49.006	0.026
2111SR_20211108_43_6_231-3m_1000mL	COI	200-600 m	1000	28558	1	22	0.956522	28.558	0.023
2111SR_20211108_43_8_172-9m_800mL	COI	<200 m	800	36786	3	31	0.911765	45.9825	0.0425
2111SR_20211108_44_12_84-8m_1000mL	COI	<200 m	1000	26110	6	6	0.5	26.11	0.012
2111SR_20211108_44_14_60-3m_980mL	COI	<200 m	980	15447	0	5	1	15.7622	0.00510204
2111SR_20211108_44_16_40-2m_990mL	COI	<200 m	990	12586	1	5	0.833333	12.7131	0.00606061
2111SR_20211108_44_18_20-4m_990mL	COI	<200 m	990	18661	0	25	1	18.8495	0.0252525
2111SR_20211108_44_19_10-1m_1000mL	COI	<200 m	1000	13723	0	1	1	13.723	0.001
2111SR_20211108_44_4_320-6m_1000mL	COI	200-600 m	1000	35943	1	4	0.8	35.943	0.005
2111SR_20211108_44_8_169-4m_1000mL	COI	<200 m	1000	20208	1	9	0.9	20.208	0.01
2111SR_20211109_47_10_125-8m_1000mL	COI	<200 m	1000	12442	0	2	1	12.442	0.002
2111SR_20211109_47_12_101-6m_930mL	COI	<200 m	930	12811	1	3	0.75	13.7753	0.00430108
2111SR_20211109_47_19_26m_1000mL	COI	<200 m	1000	17938	2	0	0	17.938	0.002
2111SR_20211109_47_2_440-2m_980mL	COI	200-600 m	980	16380	2	9	0.818182	16.7143	0.0112245
2111SR_20211109_47_20_11-3m_1000mL	COI	<200 m	1000	18810	5	9	0.642857	18.81	0.014
2111SR_20211109_47_4_320-7m_1000mL	COI	200-600 m	1000	17032	25	6	0.193548	17.032	0.031
2111SR_20211109_47_6_230-5m_1000mL	COI	200-600 m	1000	20608	2	11	0.846154	20.608	0.013
2111SR_20211109_47_8_171-3m_980mL	COI	<200 m	980	27422	0	70	1	27.9816	0.0714286
2111SR_20211109_48_10_120-5m_950mL	COI	<200 m	950	17746	9	1	0.1	18.68	0.0105263
2111SR_20211109_48_12_85-4m_950mL	COI	<200 m	950	8864	0	3	1	9.33053	0.00315789
2111SR_20211109_48_14_60-4m_990mL	COI	<200 m	990	21774	3	1	0.25	21.9939	0.0040404
2111SR_20211109_48_16_40-7m_1000mL	COI	<200 m	1000	12665	0	10	1	12.665	0.01
2111SR_20211109_48_18_20-6m_1000mL	COI	<200 m	1000	16911	1	0	0	16.911	0.001
2111SR_20211109_48_2_440m_900mL	COI	200-600 m	900	10613	6	6	0.5	11.7922	0.0133333
2111SR_20211109_48_4_320-5m_920mL	COI	200-600 m	920	18141	1	0	0	19.7185	0.00108696
2111SR_20211110_52_10_120-7m_1000mL	COI	<200 m	1000	24947	1	7	0.875	24.947	0.008
2111SR_20211110_52_12_85-5m_950mL	COI	<200 m	950	12754	7	0	0	13.4253	0.00736842
2111SR_20211110_52_14_61-5m_1010mL	COI	<200 m	1010	15564	1	3	0.75	15.4099	0.0039604
2111SR_20211110_52_16_40-3m_1020mL	COI	<200 m	1020	18465	12	0	0	18.1029	0.0117647
2111SR_20211110_52_18_21-5m_1000mL	COI	<200 m	1000	35082	19	0	0	35.082	0.019
2111SR_20211110_52_19_11-1m_1010mL	COI	<200 m	1010	21726	5	33	0.868421	21.5109	0.0376238
2111SR_20211110_52_2_439-2m_800mL	COI	200-600 m	800	19872	31	0	0	24.84	0.03875
2111SR_20211110_52_6_230-4m_990mL	COI	200-600 m	990	16327	5	0	0	16.4919	0.00505051
2111SR_20211110_52_8_170-5m_1000mL	COI	<200 m	1000	11722	0	44	1	11.722	0.044
2111SR_20211110_53_10_120m_940mL	COI	<200 m	940	12313	19	2	0.0952381	13.0989	0.0223404
2111SR_20211110_53_12_84-7m_980mL	COI	<200 m	980	19069	1	57	0.982759	19.4582	0.0591837
2111SR_20211110_53_14_60-3m_1000mL	COI	<200 m	1000	23735	3	49	0.942308	23.735	0.052
2111SR_20211110_53_16_39-8m_980mL	COI	<200 m	980	17868	3	21	0.875	18.2327	0.0244898
2111SR_20211110_53_18_20-2m_990mL	COI	<200 m	990	24543	12	34	0.73913	24.7909	0.0464646
2111SR_20211110_53_19_10-5m_1000mL	COI	<200 m	1000	26509	10	48	0.827586	26.509	0.058
2111SR_20211110_53_2_440-9m_1000mL	COI	200-600 m	1000	15284	7	4	0.363636	15.284	0.011
2111SR_20211110_53_4_320-3m_940mL	COI	200-600 m	940	19849	0	2	1	21.116	0.00212766
2111SR_20211110_53_8_171m_920mL	COI	<200 m	920	22551	4	11	0.733333	24.512	0.0163043
2111SR_20211110_54_10_8-4m_900mL	COI	<200 m	900	7340	7	30	0.810811	8.15556	0.0411111
2111SR_20211110_54_12_6m_990mL	COI	<200 m	990	12407	2	18	0.9	12.5323	0.020202
2111SR_20211110_54_2_70m_980mL	COI	<200 m	980	20557	9	1	0.1	20.9765	0.0102041
2111SR_20211110_54_4_50-3m_1000mL	COI	<200 m	1000	17307	2	50	0.961538	17.307	0.052
2111SR_20211110_54_8_17-2m_950mL	COI	<200 m	950	6626	0	6	1	6.97474	0.00631579
2111SR_20211111_57_10_120-7m_1000mL	COI	<200 m	1000	17100	10	3	0.230769	17.1	0.013
2111SR_20211111_57_12_86m_1020mL	COI	<200 m	1020	12525	0	73	1	12.2794	0.0715686
2111SR_20211111_57_14_60-9m_980mL	COI	<200 m	980	14419	1	0	0	14.7133	0.00102041
2111SR_20211111_57_16_41-1m_950mL	COI	<200 m	950	10136	3	1	0.25	10.6695	0.00421053
2111SR_20211111_57_18_20m_980mL	COI	<200 m	980	14601	0	13	1	14.899	0.0132653
2111SR_20211111_57_19_10-4m_980mL	COI	<200 m	980	10306	0	8	1	10.5163	0.00816327
2111SR_20211111_57_2_441-2m_1000mL	COI	200-600 m	1000	5796	8	0	0	5.796	0.008
2111SR_20211111_57_4_321-4m_1000mL	COI	200-600 m	1000	11251	2	0	0	11.251	0.002
2111SR_20211111_57_6_230-5m_1000mL	COI	200-600 m	1000	11151	5	12	0.705882	11.151	0.017
2111SR_20211111_57_8_170m_1000mL	COI	<200 m	1000	12388	1	2	0.666667	12.388	0.003
2111SR_20211112_60_10_121-3m_850mL	COI	<200 m	850	15568	3	8	0.727273	18.3153	0.0129412
2111SR_20211112_60_12_85-4m_950mL	COI	<200 m	950	19523	0	97	1	20.5505	0.102105
2111SR_20211112_60_16_51-4m_1020mL	COI	<200 m	1020	5289	0	6	1	5.18529	0.00588235
2111SR_20211112_60_18_30-7m_1000mL	COI	<200 m	1000	11160	8	0	0	11.16	0.008
2111SR_20211112_60_2_438-9m_940mL	COI	200-600 m	940	12145	1	8	0.888889	12.9202	0.00957447
2111SR_20211112_60_20_10-7m_990mL	COI	<200 m	990	13555	7	0	0	13.6919	0.00707071
2111SR_20211112_60_22_1-7m_920mL	COI	<200 m	920	12089	7	0	0	13.1402	0.0076087
2111SR_20211112_60_4_319-7m_1000mL	COI	200-600 m	1000	7371	0	3	1	7.371	0.003
2111SR_20211112_61_10_125-3m_1000mL	COI	<200 m	1000	5864	1	0	0	5.864	0.001
2111SR_20211112_61_12_100-7m_1000mL	COI	<200 m	1000	23299	3	0	0	23.299	0.003
2111SR_20211112_61_14_74-6m_1000mL	COI	<200 m	1000	20060	1	7	0.875	20.06	0.008
2111SR_20211112_61_16_50-2m_1000mL	COI	<200 m	1000	16751	2	16	0.888889	16.751	0.018
2111SR_20211112_61_18_24-6m_1000mL	COI	<200 m	1000	14835	0	5	1	14.835	0.005
2111SR_20211112_61_4_320-9m_1000mL	COI	200-600 m	1000	9890	3	1	0.25	9.89	0.004
2111SR_20211112_61_6_230m_1000mL	COI	200-600 m	1000	14405	0	1	1	14.405	0.001
2111SR_20211112_61_8_171-7m_1200mL	COI	<200 m	1200	9456	2	0	0	7.88	0.00166667
2111SR_20211113_65_10_120-3m_1000mL	COI	<200 m	1000	28296	1	0	0	28.296	0.001
2111SR_20211113_65_12_86m_1000mL	COI	<200 m	1000	19489	2	47	0.959184	19.489	0.049
2111SR_20211113_65_14_60-8m_1000mL	COI	<200 m	1000	18094	6	0	0	18.094	0.006
2111SR_20211113_65_16_41-1m_990mL	COI	<200 m	990	24101	8	10	0.555556	24.3444	0.0181818
2111SR_20211113_65_18_21-2m_1000mL	COI	<200 m	1000	25199	12	0	0	25.199	0.012
2111SR_20211113_65_2_439-8m_1000mL	COI	200-600 m	1000	10598	4	0	0	10.598	0.004
2111SR_20211113_65_20_1-8m_1000mL	COI	<200 m	1000	30614	14	12	0.461538	30.614	0.026
2111SR_20211113_65_4_319-7m_1000mL	COI	200-600 m	1000	11645	3	0	0	11.645	0.003
2111SR_20211113_65_6_230m_990mL	COI	200-600 m	990	15326	14	27	0.658537	15.4808	0.0414141
2111SR_20211113_65_8_170-3m_1000mL	COI	<200 m	1000	11611	1	5	0.833333	11.611	0.006
2111SR_20211113_66_10_120-3m_950mL	COI	<200 m	950	23644	15	5	0.25	24.8884	0.0210526
2111SR_20211113_66_12_85-6m_1000mL	COI	<200 m	1000	23013	43	0	0	23.013	0.043
2111SR_20211113_66_14_60-9m_990mL	COI	<200 m	990	29774	3	0	0	30.0747	0.0030303
2111SR_20211113_66_16_47-2m_990mL	COI	<200 m	990	13380	1	0	0	13.5152	0.0010101
2111SR_20211113_66_18_31-6m_990mL	COI	<200 m	990	21277	5	1	0.166667	21.4919	0.00606061
2111SR_20211113_66_2_440-1m_1000mL	COI	200-600 m	1000	28321	5	139	0.965278	28.321	0.144
2111SR_20211113_66_22_8-6m_1000mL	COI	<200 m	1000	20164	1	5	0.833333	20.164	0.006
2111SR_20211113_66_24_1-8m_1000mL	COI	<200 m	1000	22630	5	23	0.821429	22.63	0.028
2111SR_20211113_66_4_319-7m_1000mL	COI	200-600 m	1000	22818	10	120	0.923077	22.818	0.13
2111SR_20211113_66_6_229-7m_990mL	COI	200-600 m	990	20478	2	71	0.972603	20.6848	0.0737374
2111SR_20211113_66_8_170-3m_980mL	COI	<200 m	980	24717	13	89	0.872549	25.2214	0.104082
2111SR_20211113_71_1_564-8m_1000mL	COI	200-600 m	1000	34915	8	1	0.111111	34.915	0.009
2111SR_20211113_71_10_229-9m_920mL	COI	200-600 m	920	8532	0	1	1	9.27391	0.00108696
2111SR_20211113_71_11_199-9m_900mL	COI	<200 m	900	11834	7	1	0.125	13.1489	0.00888889
2111SR_20211113_71_12_169-8m_1000mL	COI	<200 m	1000	13224	0	4	1	13.224	0.004
2111SR_20211113_71_13_140-2m_900mL	COI	<200 m	900	16428	1	4	0.8	18.2533	0.00555556
2111SR_20211113_71_14_120-2m_990mL	COI	<200 m	990	15657	0	104	1	15.8152	0.105051
2111SR_20211113_71_15_100-6m_920mL	COI	<200 m	920	23267	1	8	0.888889	25.2902	0.00978261
2111SR_20211113_71_16_85-2m_950mL	COI	<200 m	950	16045	0	13	1	16.8895	0.0136842
2111SR_20211113_71_17_70-5m_1000mL	COI	<200 m	1000	15045	0	2	1	15.045	0.002
2111SR_20211113_71_18_59-7m_990mL	COI	<200 m	990	22189	4	69	0.945205	22.4131	0.0737374
2111SR_20211113_71_19_50-5m_950mL	COI	<200 m	950	36266	6	7	0.538462	38.1747	0.0136842
2111SR_20211113_71_2_559m_1000mL	COI	200-600 m	1000	31710	10	2	0.166667	31.71	0.012
2111SR_20211113_71_20_39-9m_1000mL	COI	<200 m	1000	28968	8	39	0.829787	28.968	0.047
2111SR_20211113_71_21_30-1m_950mL	COI	<200 m	950	24043	2	0	0	25.3084	0.00210526
2111SR_20211113_71_22_19-6m_1010mL	COI	<200 m	1010	14986	7	105	0.9375	14.8376	0.110891
2111SR_20211113_71_24_2-6m_950mL	COI	<200 m	950	18215	20	1	0.047619	19.1737	0.0221053
2111SR_20211113_71_3_536-9m_990mL	COI	200-600 m	990	21383	1	0	0	21.599	0.0010101
2111SR_20211113_71_5_479-7m_1000mL	COI	200-600 m	1000	23647	64	4	0.0588235	23.647	0.068
2111SR_20211113_71_6_440-5m_990mL	COI	200-600 m	990	23408	8	15	0.652174	23.6444	0.0232323
2111SR_20211113_71_7_380-4m_920mL	COI	200-600 m	920	20023	5	9	0.642857	21.7641	0.0152174
2111SR_20211113_71_8_321-3m_940mL	COI	200-600 m	940	11312	2	3	0.6	12.034	0.00531915
2111SR_20211113_71_9_270-3m_950mL	COI	200-600 m	950	5645	1	1	0.5	5.94211	0.00210526
2111SR_20211113_72_1_29-9m_1000mL	COI	<200 m	1000	18351	12	8	0.4	18.351	0.02
2111SR_20211113_72_2_19-9m_1000mL	COI	<200 m	1000	23680	16	2	0.111111	23.68	0.018
2111SR_20211113_72_3_10m_990mL	COI	<200 m	990	25175	2	6	0.75	25.4293	0.00808081
2111SR_20211113_72_5_1-1m_990mL	COI	<200 m	990	20984	7	2	0.222222	21.196	0.00909091
2111SR_20211113_75_1_120-9m_950mL	COI	<200 m	950	13337	9	3	0.25	14.0389	0.0126316
2111SR_20211113_75_10_10-1m_1000mL	COI	<200 m	1000	19047	17	7	0.291667	19.047	0.024
2111SR_20211113_75_12_2-3m_980mL	COI	<200 m	980	19739	25	1	0.0384615	20.1418	0.0265306
2111SR_20211113_75_2_100m_990mL	COI	<200 m	990	15425	12	2	0.142857	15.5808	0.0141414
2111SR_20211113_75_3_85-5m_1010mL	COI	<200 m	1010	23918	4	4	0.5	23.6812	0.00792079
2111SR_20211113_75_4_70-1m_1000mL	COI	<200 m	1000	25131	8	59	0.880597	25.131	0.067
2111SR_20211113_75_5_60-5m_1000mL	COI	<200 m	1000	22748	7	64	0.901408	22.748	0.071
2111SR_20211113_75_6_50-2m_1000mL	COI	<200 m	1000	13982	2	0	0	13.982	0.002
2111SR_20211113_75_7_39-4m_950mL	COI	<200 m	950	15321	3	6	0.666667	16.1274	0.00947368
2111SR_20211113_75_8_30-4m_990mL	COI	<200 m	990	19629	0	48	1	19.8273	0.0484848
2111SR_20211113_75_9_20-2m_1000mL	COI	<200 m	1000	23883	9	68	0.883117	23.883	0.077
2111SR-20211031-2-1-53-2m-1040mL	COI	<200 m	1040	66310	188	5	0.0259067	63.7596	0.185577
2111SR-20211031-2-2-42-1m-1040mL	COI	<200 m	1040	59659	113	7	0.0583333	57.3644	0.115385
2111SR-20211031-2-4-22-9m-1020mL	COI	<200 m	1020	82732	185	59	0.241803	81.1098	0.239216
2111SR-20211031-2-6-15-9m-1040mL	COI	<200 m	1040	53777	128	70	0.353535	51.7087	0.190385
2111SR-20211031-2-7-8m-1050mL	COI	<200 m	1050	24368	56	4	0.0666667	23.2076	0.0571429
2111SR-20211031-2-8-1-4m-1040mL	COI	<200 m	1040	70428	131	169	0.563333	67.7192	0.288462
2111SR-20211101-6-1-515-7m-1000mL	COI	200-600 m	1000	31709	62	35	0.360825	31.709	0.097
2111SR-20211101-6-11-102m-1000mL	COI	<200 m	1000	53081	110	13	0.105691	53.081	0.123
2111SR-20211101-6-12-87-1m-990mL	COI	<200 m	990	25270	46	68	0.596491	25.5253	0.115152
2111SR-20211101-6-13-72m-990mL	COI	<200 m	990	81876	163	7	0.0411765	82.703	0.171717
2111SR-20211101-6-15-51-5m-1000mL	COI	<200 m	1000	62062	64	2	0.030303	62.062	0.066
2111SR-20211101-6-17-31-8m-1000mL	COI	<200 m	1000	45800	66	127	0.658031	45.8	0.193
2111SR-20211101-6-18-22-4m-990mL	COI	<200 m	990	34110	65	406	0.861996	34.4545	0.475758
2111SR-20211101-6-19-12-5m-990mL	COI	<200 m	990	25319	49	2	0.0392157	25.5747	0.0515152
2111SR-20211101-6-4-321-8m-700mL	COI	200-600 m	700	53754	235	35	0.12963	76.7914	0.385714
2111SR-20211101-6-5-271-7m-800mL	COI	200-600 m	800	51169	110	2	0.0178571	63.9612	0.14
2111SR-20211101-6-7-201-4m-990mL	COI	200-600 m	990	22134	16	1	0.0588235	22.3576	0.0171717
2111SR-20211101-6-8-171-8m-1000mL	COI	<200 m	1000	34750	80	1	0.0123457	34.75	0.081
2111SR-20211101-7-1-515-7m-1000mL	COI	200-600 m	1000	77412	197	137	0.41018	77.412	0.334
2111SR-20211101-7-11-99-7m-1000mL	COI	<200 m	1000	11506	17	2	0.105263	11.506	0.019
2111SR-20211101-7-13-70-5m-980mL	COI	<200 m	980	46783	71	0	0	47.7378	0.072449
2111SR-20211101-7-14-60-4m-980mL	COI	<200 m	980	79966	122	6	0.046875	81.598	0.130612
2111SR-20211101-7-16-40-5m-990mL	COI	<200 m	990	46075	20	16	0.444444	46.5404	0.0363636
2111SR-20211101-7-17-30-4m-990mL	COI	<200 m	990	32332	26	1	0.037037	32.6586	0.0272727
2111SR-20211101-7-19-10-8m-1020mL	COI	<200 m	1020	68271	169	1	0.00588235	66.9324	0.166667
2111SR-20211101-7-2-440-3m-990mL	COI	200-600 m	990	46640	69	64	0.481203	47.1111	0.134343
2111SR-20211101-7-3-380-5m-970mL	COI	200-600 m	970	56953	153	29	0.159341	58.7144	0.187629
2111SR-20211101-7-4-320-9m-1000mL	COI	200-600 m	1000	39926	128	80	0.384615	39.926	0.208
2111SR-20211101-7-5-270-4m-1040mL	COI	200-600 m	1040	69454	64	22	0.255814	66.7827	0.0826923
2111SR-20211101-7-7-200-5m-970mL	COI	200-600 m	970	66992	71	3	0.0405405	69.0639	0.0762887
2111SR-20211101-7-8-171-3m-960mL	COI	<200 m	960	50564	55	3	0.0517241	52.6708	0.0604167
2111SR-20211101-7-9-140-1m-990mL	COI	<200 m	990	3920	4	2	0.333333	3.9596	0.00606061
2111SR-20211101-8-1-515m-1000mL	COI	200-600 m	1000	26727	155	3	0.0189873	26.727	0.158
2111SR-20211101-8-10-119-7m-980mL	COI	<200 m	980	49211	79	2	0.0246914	50.2153	0.0826531
2111SR-20211101-8-11-100-1m-990mL	COI	<200 m	990	23337	13	50	0.793651	23.5727	0.0636364
2111SR-20211101-8-12-84-9m-1000mL	COI	<200 m	1000	12089	3	68	0.957746	12.089	0.071
2111SR-20211101-8-13-69-9m-1000mL	COI	<200 m	1000	78026	100	177	0.638989	78.026	0.277
2111SR-20211101-8-14-60-3m-540mL	COI	<200 m	540	32350	113	3	0.0258621	59.9074	0.214815
2111SR-20211101-8-15-49-9m-1000mL	COI	<200 m	1000	67023	103	2	0.0190476	67.023	0.105
2111SR-20211101-8-16-40m-980mL	COI	<200 m	980	39786	203	73	0.264493	40.598	0.281633
2111SR-20211101-8-17-29-9m-960mL	COI	<200 m	960	40799	196	98	0.333333	42.499	0.30625
2111SR-20211101-8-18-20-2m-980mL	COI	<200 m	980	75042	177	69	0.280488	76.5735	0.25102
2111SR-20211101-8-2-440-2m-990mL	COI	200-600 m	990	18392	34	1	0.0285714	18.5778	0.0353535
2111SR-20211101-8-3-379-6m-990mL	COI	200-600 m	990	12502	66	109	0.622857	12.6283	0.176768
2111SR-20211101-8-4-320m-1000mL	COI	200-600 m	1000	1198	6	2	0.25	1.198	0.008
2111SR-20211101-8-5-270-3m-990mL	COI	200-600 m	990	51973	80	17	0.175258	52.498	0.0979798
2111SR-20211101-8-6-229-6m-1000mL	COI	200-600 m	1000	55103	97	95	0.494792	55.103	0.192
2111SR-20211101-8-9-139-9m-980mL	COI	<200 m	980	64881	91	198	0.685121	66.2051	0.294898
2111SR-20211102-13-6-229-1m-980mL	COI	200-600 m	980	20705	73	3	0.0394737	21.1276	0.077551
2111SR-20211102-13-8-170-7m-1000mL	COI	<200 m	1000	73278	38	147	0.794595	73.278	0.185
2111SR-20211103-16-10-124-8m-960mL	COI	<200 m	960	30933	18	67	0.788235	32.2219	0.0885417
2111SR-20211103-16-12-99-2m-980mL	COI	<200 m	980	47230	3	1	0.25	48.1939	0.00408163
2111SR-20211103-16-14-75-2m-1020mL	COI	<200 m	1020	33537	31	1	0.03125	32.8794	0.0313725
2111SR-20211103-16-16-49-2m-1020mL	COI	<200 m	1020	39589	57	121	0.679775	38.8127	0.17451
2111SR-20211103-16-18-25-7m-980mL	COI	<200 m	980	27354	89	1	0.0111111	27.9122	0.0918367
2111SR-20211103-16-2-441-2m-1020mL	COI	200-600 m	1020	14455	52	6	0.103448	14.1716	0.0568627
2111SR-20211103-16-4-321m-980mL	COI	200-600 m	980	23759	23	18	0.439024	24.2439	0.0418367
2111SR-20211103-16-8-170-2m-1000mL	COI	<200 m	1000	25692	3	0	0	25.692	0.003
2111SR-20211103-17-14-75m-950mL	COI	<200 m	950	28025	8	3	0.272727	29.5	0.0115789
2111SR-20211103-17-18-25-5m-1000mL	COI	<200 m	1000	15696	68	178	0.723577	15.696	0.246
2111SR-20211103-17-4-320-5m-980mL	COI	200-600 m	980	43168	43	3	0.0652174	44.049	0.0469388
2111SR-20211103-17-6-229-4m-960mL	COI	200-600 m	960	60245	11	91	0.892157	62.7552	0.10625
2111SR-20211103-17-8-170-1m-990mL	COI	<200 m	990	17760	3	34	0.918919	17.9394	0.0373737
2111SR-20211104-20-1-515-9m-1000mL	COI	200-600 m	1000	42628	128	148	0.536232	42.628	0.276
2111SR-20211104-20-11-102-7m-990mL	COI	<200 m	990	28601	3	55	0.948276	28.8899	0.0585859
2111SR-20211104-20-12-87-2m-1000mL	COI	<200 m	1000	23483	9	125	0.932836	23.483	0.134
2111SR-20211104-20-13-72-9m-1000mL	COI	<200 m	1000	21936	15	11	0.423077	21.936	0.026
2111SR-20211104-20-14-62-5m-980mL	COI	<200 m	980	29858	52	4	0.0714286	30.4673	0.0571429
2111SR-20211104-20-17-32-7m-1000mL	COI	<200 m	1000	34118	8	183	0.958115	34.118	0.191
2111SR-20211104-20-2-441m-1000mL	COI	200-600 m	1000	53624	55	15	0.214286	53.624	0.07
2111SR-20211104-20-20-2-4m-990mL	COI	<200 m	990	35480	13	0	0	35.8384	0.0131313
2111SR-20211104-20-3-381-6m-1000mL	COI	200-600 m	1000	36371	48	2	0.04	36.371	0.05
2111SR-20211104-20-4-321-7m-1000mL	COI	200-600 m	1000	2808	4	1	0.2	2.808	0.005
2111SR-20211104-20-5-272-3m-1000mL	COI	200-600 m	1000	25643	36	2	0.0526316	25.643	0.038
2111SR-20211104-20-9-142-7m-1000mL	COI	<200 m	1000	23709	4	1	0.2	23.709	0.005
2111SR-20211104-21-12-84-8m-1000mL	COI	<200 m	1000	38364	18	1	0.0526316	38.364	0.019
2111SR-20211104-21-14-60m-980mL	COI	<200 m	980	5529	5	2	0.285714	5.64184	0.00714286
2111SR-20211104-21-15-50-3m-1000mL	COI	<200 m	1000	53554	68	5	0.0684932	53.554	0.073
2111SR-20211104-21-16-40m-1000mL	COI	<200 m	1000	43341	46	154	0.77	43.341	0.2
2111SR-20211104-21-18-30-2m-1000mL	COI	<200 m	1000	85572	62	209	0.771218	85.572	0.271
2111SR-20211104-21-2-439-4m-1000mL	COI	200-600 m	1000	11150	4	2	0.333333	11.15	0.006
2111SR-20211104-21-20-9-6m-900mL	COI	<200 m	900	83194	52	1	0.0188679	92.4378	0.0588889
2111SR-20211104-21-22-3-1m-990mL	COI	<200 m	990	48352	22	106	0.828125	48.8404	0.129293
2111SR-20211104-21-3-380-1m-950mL	COI	200-600 m	950	13803	15	4	0.210526	14.5295	0.02
2111SR-20211104-21-5-269-1m-940mL	COI	200-600 m	940	29060	13	1	0.0714286	30.9149	0.0148936
2111SR-20211104-21-6-230-3m-360mL	COI	200-600 m	360	57364	40	77	0.65812	159.344	0.325
2111SR-20211104-21-7-199-8m-980mL	COI	<200 m	980	29496	120	2	0.0163934	30.098	0.12449
2111SR-20211104-21-8-170-7m-850mL	COI	<200 m	850	46886	12	1	0.0769231	55.16	0.0152941
2111SR-20211104-21-9-140-3m-900mL	COI	<200 m	900	20600	6	4	0.4	22.8889	0.0111111
2111SR-20211105-24-1-515-1m-1000mL	COI	200-600 m	1000	30788	85	22	0.205607	30.788	0.107
2111SR-20211105-24-10-121m-920mL	COI	<200 m	920	8264	67	0	0	8.98261	0.0728261
2111SR-20211105-24-11-100-9m-1000mL	COI	<200 m	1000	31951	50	66	0.568966	31.951	0.116
2111SR-20211105-24-12-85-4m-1000mL	COI	<200 m	1000	44546	64	60	0.483871	44.546	0.124
2111SR-20211105-24-13-71-8m-1000mL	COI	<200 m	1000	27617	23	178	0.885572	27.617	0.201
2111SR-20211105-24-14-60-3m-1000mL	COI	<200 m	1000	38443	96	4	0.04	38.443	0.1
2111SR-20211105-24-15-50-6m-920mL	COI	<200 m	920	107572	367	63	0.146512	116.926	0.467391
2111SR-20211105-24-17-30-9m-980mL	COI	<200 m	980	46717	224	156	0.410526	47.6704	0.387755
2111SR-20211105-24-18-20-4m-950mL	COI	<200 m	950	13613	99	3	0.0294118	14.3295	0.107368
2111SR-20211105-24-19-10m-1050mL	COI	<200 m	1050	29214	146	125	0.461255	27.8229	0.258095
2111SR-20211105-24-20-2-8m-1000mL	COI	<200 m	1000	54989	388	141	0.266541	54.989	0.529
2111SR-20211105-24-3-380-6m-1000mL	COI	200-600 m	1000	19209	38	1	0.025641	19.209	0.039
2111SR-20211105-24-5-270-3m-950mL	COI	200-600 m	950	42643	54	1	0.0181818	44.8874	0.0578947
2111SR-20211105-24-6-230m-950mL	COI	200-600 m	950	102909	173	4	0.0225989	108.325	0.186316
2111SR-20211105-24-7-199-9m-920mL	COI	<200 m	920	4338	1	2	0.666667	4.71522	0.00326087
2111SR-20211105-24-8-170-1m-960mL	COI	<200 m	960	51697	39	67	0.632075	53.851	0.110417
2111SR-20211105-24-9-140-6m-990mL	COI	<200 m	990	42295	16	1	0.0588235	42.7222	0.0171717
2111SR-20211105-25-1-515-4m-980mL	COI	200-600 m	980	59593	175	111	0.388112	60.8092	0.291837
2111SR-20211105-25-12-100-3m-1000mL	COI	<200 m	1000	41676	46	61	0.570093	41.676	0.107
2111SR-20211105-25-13-84-3m-950mL	COI	<200 m	950	56261	47	21	0.308824	59.2221	0.0715789
2111SR-20211105-25-17-39-6m-950mL	COI	<200 m	950	50911	32	39	0.549296	53.5905	0.0747368
2111SR-20211105-25-2-441-3m-980mL	COI	200-600 m	980	47474	99	41	0.292857	48.4429	0.142857
2111SR-20211105-25-20-20m-950mL	COI	<200 m	950	28940	124	60	0.326087	30.4632	0.193684
2111SR-20211105-25-21-9-8m-920mL	COI	<200 m	920	50887	159	99	0.383721	55.312	0.280435
2111SR-20211105-25-23-2-3m-960mL	COI	<200 m	960	59250	166	129	0.437288	61.7188	0.307292
2111SR-20211105-25-3-380-9m-980mL	COI	200-600 m	980	46601	35	6	0.146341	47.552	0.0418367
2111SR-20211105-25-4-320-9m-950mL	COI	200-600 m	950	71391	50	7	0.122807	75.1484	0.06
2111SR-20211105-25-5-271-1m-950mL	COI	200-600 m	950	34838	76	4	0.05	36.6716	0.0842105
2111SR-20211105-25-6-231-4m-900mL	COI	200-600 m	900	33039	24	2	0.0769231	36.71	0.0288889
2111SR-20211105-25-7-200-5m-950mL	COI	200-600 m	950	34733	26	66	0.717391	36.5611	0.0968421
2111SR-20211106-29-1-515m-1020mL	COI	200-600 m	1020	29435	132	7	0.0503597	28.8578	0.136275
2111SR-20211106-29-10-140m-950mL	COI	<200 m	950	61040	46	4	0.08	64.2526	0.0526316
2111SR-20211106-29-11-120-9m-980mL	COI	<200 m	980	31990	16	17	0.515152	32.6429	0.0336735
2111SR-20211106-29-12-99-9m-1000mL	COI	<200 m	1000	34800	74	0	0	34.8	0.074
2111SR-20211106-29-13-85-2m-980mL	COI	<200 m	980	33195	28	29	0.508772	33.8724	0.0581633
2111SR-20211106-29-15-60-4m-1000mL	COI	<200 m	1000	35306	67	24	0.263736	35.306	0.091
2111SR-20211106-29-16-50-2m-1000mL	COI	<200 m	1000	49222	44	182	0.80531	49.222	0.226
2111SR-20211106-29-17-40-3m-1000mL	COI	<200 m	1000	48895	95	7	0.0686275	48.895	0.102
2111SR-20211106-29-18-30-3m-1020mL	COI	<200 m	1020	59967	167	5	0.0290698	58.7912	0.168627
2111SR-20211106-29-2-440-1m-1000mL	COI	200-600 m	1000	61074	155	17	0.0988372	61.074	0.172
2111SR-20211106-29-20-10-2m-1000mL	COI	<200 m	1000	47497	153	59	0.278302	47.497	0.212
2111SR-20211106-29-22-2-1m-1000mL	COI	<200 m	1000	114724	175	207	0.541885	114.724	0.382
2111SR-20211106-29-3-380-3m-1020mL	COI	200-600 m	1020	25245	23	32	0.581818	24.75	0.0539216
2111SR-20211106-29-5-270-5m-980mL	COI	200-600 m	980	82085	147	76	0.340807	83.7602	0.227551
2111SR-20211106-29-6-230m-1000mL	COI	200-600 m	1000	41960	42	64	0.603774	41.96	0.106
2111SR-20211106-29-8-200-4m-950mL	COI	200-600 m	950	55065	47	15	0.241935	57.9632	0.0652632
2111SR-20211106-29-9-170-1m-950mL	COI	<200 m	950	34910	19	5	0.208333	36.7474	0.0252632
2111SR-20211106-30-1-50-6m-980mL	COI	<200 m	980	63468	97	178	0.647273	64.7633	0.280612
2111SR-20211106-30-2-40-5m-950mL	COI	<200 m	950	62172	94	25	0.210084	65.4442	0.125263
2111SR-20211106-30-3-30-3m-1000mL	COI	<200 m	1000	30655	167	4	0.0233918	30.655	0.171
2111SR-20211106-30-4-20-6m-950mL	COI	<200 m	950	111842	230	23	0.0909091	117.728	0.266316
2111SR-20211106-30-6-5-4m-1000mL	COI	<200 m	1000	43021	70	11	0.135802	43.021	0.081
2111SR-20211106-30-7-1m-1000mL	COI	<200 m	1000	31203	65	76	0.539007	31.203	0.141
2111SR-20211106-32-1-15-2m-1000mL	COI	<200 m	1000	39764	113	65	0.365169	39.764	0.178
2111SR-20211106-32-2-9-8m-1000mL	COI	<200 m	1000	27304	64	23	0.264368	27.304	0.087
2111SR-20211106-32-3-5-3m-1020mL	COI	<200 m	1020	19280	17	72	0.808989	18.902	0.0872549
2111SR-20211107-38-10-100m-910mL	COI	<200 m	910	32850	93	4	0.0412371	36.0989	0.106593
2111SR-20211107-38-16-30m-1000mL	COI	<200 m	1000	31456	56	4	0.0666667	31.456	0.06
2111SR-20211107-38-18-10-5m-950mL	COI	<200 m	950	22211	35	47	0.573171	23.38	0.0863158
2111SR-20211107-38-2-380-8m-940mL	COI	200-600 m	940	72934	133	21	0.136364	77.5894	0.16383
2111SR-20211107-38-4-271-9m-980mL	COI	200-600 m	980	48103	49	148	0.751269	49.0847	0.20102
2111SR-20211107-38-6-199-8m-950mL	COI	<200 m	950	20234	79	9	0.102273	21.2989	0.0926316
2111SR-20211107-38-8-140-4m-900mL	COI	<200 m	900	24071	23	1	0.0416667	26.7456	0.0266667
2111SR-20211107-39-2-50-3m-980mL	COI	<200 m	980	29171	63	101	0.615854	29.7663	0.167347
2111SR-20211107-39-4-30m-950mL	COI	<200 m	950	31527	72	196	0.731343	33.1863	0.282105
2111SR-20211107-39-6-10-3m-1000mL	COI	<200 m	1000	50962	144	161	0.527869	50.962	0.305
2111SR-20211107-39-8-5-1m-980mL	COI	<200 m	980	42334	105	131	0.555085	43.198	0.240816
RR2104-20210615-C1-S4-250m-0-5L-MD	COI	200-600 m	500	25527	72	2	0.027027	51.054	0.148
RR2104-20210615-C1-S4-400m-0-5L-MD	COI	200-600 m	500	26253	45	134	0.748603	52.506	0.358
RR2104-20210616-C2-S6-130m-1-8L-MD	COI	<200 m	1800	55446	118	101	0.461187	30.8033	0.121667
RR2104-20210616-C2-S6-1600m-1-8L-MD	COI	>600 m	1800	65052	416	5	0.0118765	36.14	0.233889
RR2104-20210616-C2-S6-250m-1-8L-MD	COI	200-600 m	1800	66566	101	46	0.312925	36.9811	0.0816667
RR2104-20210616-C2-S6-400m-1-8L-MD	COI	200-600 m	1800	65284	410	2	0.00485437	36.2689	0.228889
RR2104-20210616-C2-S6-700m-1-8L-MD	COI	>600 m	1800	54269	274	0	0	30.1494	0.152222
RR2104-20210616-C2-S6-75m-1-56L-MD	COI	<200 m	1560	33473	14	302	0.955696	21.4571	0.202564
RR2104-20210616-C2-S6-900m-1-8L-MD	COI	>600 m	1800	11356	52	1	0.0188679	6.30889	0.0294444
RR2104-20210617-C4-S6-130m-1-8L-MD	COI	<200 m	1800	32987	59	36	0.378947	18.3261	0.0527778
RR2104-20210617-C4-S6-175m-1-8L-MD	COI	<200 m	1800	54881	60	4	0.0625	30.4894	0.0355556
RR2104-20210617-C4-S6-300m-1-8L-MD	COI	200-600 m	1800	24146	83	3	0.0348837	13.4144	0.0477778
RR2104-20210617-C4-S6-500m-1-8L-MD	COI	200-600 m	1800	55269	245	1	0.00406504	30.705	0.136667
RR2104-20210617-C4-S6-80m-1-8L-MD	COI	<200 m	1800	18771	3	327	0.990909	10.4283	0.183333
RR2104-20210620-C6-S6-325m-1-8L-MD	COI	200-600 m	1800	73040	219	12	0.0519481	40.5778	0.128333
RR2104-20210620-C6-S6-410m-1-8L-MD	COI	200-600 m	1800	55115	133	1	0.00746269	30.6194	0.0744444
RR2104-20210620-C6-S6-410m-1L-MD	COI	200-600 m	1000	16279	15	0	0	16.279	0.015
RR2104-20210622-C8-S3-130m-1-8L-MD	COI	<200 m	1800	19793	36	22	0.37931	10.9961	0.0322222
RR2104-20210622-C8-S3-500m-1-8L-MD	COI	200-600 m	1800	75752	331	2	0.00600601	42.0844	0.185
RR2104-20210622-C8-S3-60m-1-8L-MD	COI	<200 m	1800	30396	121	5	0.0396825	16.8867	0.07
RR2104-20210622-C8-S3-670m-1-8L-MD	COI	>600 m	1800	7581	3	2	0.4	4.21167	0.00277778
RR2104-20210622-C8-S3-900m-1-8L-MD	COI	>600 m	1800	21661	48	66	0.578947	12.0339	0.0633333
RR2104-20210622-C9-S3-225m-1-8L-MD	COI	200-600 m	1800	33362	104	5	0.0458716	18.5344	0.0605556
RR2104-20210622-C9-S3-300m-1-8L-MD	COI	200-600 m	1800	80495	330	11	0.0322581	44.7194	0.189444
RR2104-20210622-C9-S3-400m-1-8L-MD	COI	200-600 m	1800	36341	111	35	0.239726	20.1894	0.0811111
RR2104-20210627-C14-S1-2-1500m-1-8L-MD	COI	>600 m	1800	37888	128	0	0	21.0489	0.0711111
RR2104-20210627-C14-S1-2-400m-1-8L-MD	COI	200-600 m	1800	40311	69	1	0.0142857	22.395	0.0388889
RR2104-20210627-C14-S1-2-700m-1-8L-MD	COI	>600 m	1800	46713	149	1	0.00666667	25.9517	0.0833333

## Sheet: 12S_clustering
sample_ID	lat	lon	depth	cluster	Lipolagus ochotensis	Decapterus macrosoma	Engraulis mordax	Merluccius capensis	Trachipterus trachypterus	Triphoturus mexicanus	Ceratoscopelus warmingii	Diaphus theta	Nannobrachium ritteri	Myctophum nitidulum	Stenobrachius leucopsarus	Symbolophorus californiensis	Sebastes aleutianus	Sebastes fasciatus	Citharichthys xanthostigma	Sardinops sagax	Icichthys lockingtoni	Tetragonurus cuvieri	Vinciguerria nimbaria	Argyropelecus sladeni	Stomias atriventer
2111SR_20211101_6_1_515_7m_1000mL	32.6794	-117.873	515.7	V4	0	0	0	0	0	1	1	0	0	0	0	0	0	0	0	0	0	0	0	0	0
2111SR_20211101_6_14_61_9m_600mL	32.6794	-117.873	61.9	V3	0	0	0	0	0	0	0	0	0	0	1	0	0	0	0	0	0	0	0	0	0
2111SR_20211101_6_18_22_4m_990mL	32.6794	-117.873	22.4	V3	0	0	1	0	0	0	0	0	0	0	0	0	0	0	0	0	0	0	0	0	0
2111SR_20211101_6_19_12_5m_990mL	32.6794	-117.873	12.5	V4	0	0	1	0	0	0	0	0	0	0	0	0	0	0	0	1	0	0	0	0	0
2111SR_20211101_6_20_2_1m_980mL	32.6794	-117.873	2.1	V3	0	0	1	0	0	0	1	0	0	0	0	0	0	0	0	0	0	0	0	0	0
2111SR_20211101_6_3_380_6m_900mL	32.6794	-117.873	380.6	V4	0	0	0	0	0	0	0	0	1	0	0	0	0	0	0	0	0	0	0	0	0
2111SR_20211101_6_7_201_4m_990mL	32.6794	-117.873	201.4	V2	0	0	0	0	0	0	1	0	0	0	0	0	0	0	0	0	0	0	0	0	0
2111SR_20211101_6_8_171_8m_1000mL	32.6794	-117.873	171.8	V4	0	0	0	0	0	0	0	0	0	0	0	0	0	0	1	0	0	0	0	0	0
2111SR_20211101_6_9_141_9m_1020mL	32.6794	-117.873	141.9	V1	0	0	0	0	0	0	0	0	0	0	0	1	0	0	0	0	0	0	0	0	0
2111SR_20211101_7_1_515_7m_1000mL	32.5129	-118.214	515.7	V1	1	0	0	0	0	0	0	0	0	0	0	0	0	0	0	0	0	0	0	0	0
2111SR_20211101_7_11_99_7m_1000mL	32.5129	-118.214	99.7	V4	0	0	0	0	0	0	0	0	0	0	0	0	0	0	0	0	0	1	0	0	0
2111SR_20211101_7_14_60_4m_980mL	32.5129	-118.214	60.4	V3	0	0	1	0	0	0	0	0	0	0	0	0	0	0	0	0	0	0	0	0	0
2111SR_20211101_7_2_440_3m_990mL	32.5129	-118.214	440.3	V4	0	0	0	0	0	0	0	1	0	0	0	0	1	0	0	0	0	0	0	0	0
2111SR_20211101_7_4_320_9m_1000mL	32.5129	-118.214	320.9	V4	0	0	0	0	0	0	0	0	1	0	0	0	0	0	0	0	0	0	0	0	0
2111SR_20211101_7_5_270_4m_1040mL	32.5129	-118.214	270.4	V4	0	0	0	0	0	0	0	0	0	0	0	0	0	0	0	0	0	0	0	1	0
2111SR_20211101_7_7_200_5m_970mL	32.5129	-118.214	200.5	V4	0	0	0	0	0	0	0	0	0	0	0	0	0	0	0	0	0	1	0	0	0
2111SR_20211102_12_18_20_6m_980mL	31.513	-120.248	20.6	V4	0	1	0	0	0	0	0	0	0	0	0	0	0	0	0	0	0	0	0	0	0
2111SR_20211102_12_20_3_2m_940mL	31.513	-120.248	3.2	V4	0	1	0	0	0	0	1	0	0	1	0	1	0	0	0	0	0	0	0	0	0
2111SR_20211103_17_6_229_4m_960mL	29.8469	-123.586	229.4	V2	0	0	0	0	0	0	1	0	0	0	0	0	0	0	0	0	0	0	0	0	0
2111SR_20211104_20_13_72_9m_1000mL	31.0846	-122.663	72.9	V4	0	0	0	0	0	0	0	0	0	0	0	0	0	0	0	0	0	1	0	0	0
2111SR_20211104_20_15_52_7m_1040mL	31.0846	-122.663	52.7	V2	0	0	0	0	0	0	1	0	0	0	0	0	0	0	0	0	0	0	0	0	0
2111SR_20211104_20_18_23_2m_1000mL	31.0846	-122.663	23.2	V2	0	0	0	0	0	0	1	0	0	0	0	0	0	0	0	0	0	0	0	0	0
2111SR_20211104_20_5_272_3m_1000mL	31.0846	-122.663	272.3	V4	0	0	0	0	0	1	0	0	0	0	0	0	0	0	0	0	0	0	0	0	0
2111SR_20211105_24_12_85_4m_1000mL	32.418	-119.959	85.4	V1	1	0	0	0	0	0	0	0	0	0	0	0	0	0	0	0	0	0	0	0	0
2111SR_20211105_24_13_71_8m_1000mL	32.418	-119.959	71.8	V1	0	0	0	0	0	0	0	0	0	0	0	1	0	0	0	0	0	0	0	0	0
2111SR_20211105_24_18_20_4m_950mL	32.418	-119.959	20.4	V1	0	0	0	0	0	0	0	0	0	0	0	1	0	0	0	0	0	0	0	0	0
2111SR_20211105_24_20_2_8m_1000mL	32.418	-119.959	2.8	V2	0	0	0	0	0	0	1	0	0	0	0	0	0	0	0	0	0	0	0	0	0
2111SR_20211105_24_3_380_6m_1000mL	32.418	-119.959	380.6	V4	0	0	0	0	0	0	0	0	1	0	0	0	0	0	0	0	0	0	0	0	0
2111SR_20211106_29_1_515m_1020mL	32.9728	-118.864	515	V3	0	0	0	0	0	0	0	0	0	0	1	0	0	0	0	0	0	0	0	0	0
2111SR_20211106_29_15_60_4m_1000mL	32.9728	-118.864	60.4	V4	0	0	0	0	0	0	0	0	0	0	0	0	0	0	0	1	0	0	0	0	0
2111SR_20211106_29_18_30_3m_1020mL	32.9728	-118.864	30.3	V4	0	0	0	0	0	2	0	0	0	0	0	0	0	0	0	0	0	0	0	0	0
2111SR_20211106_29_20_10_2m_1000mL	32.9728	-118.864	10.2	V4	0	0	0	0	0	0	0	0	0	0	0	0	0	1	0	0	0	0	0	0	0
2111SR_20211106_29_3_380_3m_1020mL	32.9728	-118.864	380.3	V4	0	0	0	1	0	0	0	0	0	0	0	0	0	0	0	0	0	0	0	0	0
2111SR_20211106_29_4_321_3m_1000mL	32.9728	-118.864	321.3	V3	0	0	0	0	0	0	0	0	0	0	1	0	0	0	0	0	0	0	0	0	0
2111SR_20211106_29_8_200_4m_950mL	32.9728	-118.864	200.4	V4	0	0	0	0	0	0	0	0	0	0	0	0	1	0	0	0	0	0	0	0	0
2111SR_20211106_30_1_50_6m_980mL	33.4849	-118.769	50.6	V4	0	0	0	0	0	0	0	0	0	0	0	0	0	0	0	1	0	0	0	0	0
2111SR_20211106_30_2_40_5m_950mL	33.4849	-118.769	40.5	V4	0	0	0	0	0	0	0	0	0	0	0	0	0	0	0	1	0	0	0	0	0
2111SR_20211106_30_3_30_3m_1000mL	33.4849	-118.769	30.3	V4	0	0	1	0	0	0	0	0	0	0	0	0	0	0	0	1	0	0	0	0	0
2111SR_20211106_30_4_20_6m_950mL	33.4849	-118.769	20.6	V4	0	0	0	0	0	0	0	0	0	0	0	0	0	0	0	1	0	0	0	0	0
2111SR_20211107_38_18_10_5m_950mL	33.4901	-119.318	10.5	V3	0	0	1	0	0	0	0	0	0	0	0	0	0	0	0	0	0	0	0	0	0
2111SR_20211107_38_4_271_9m_980mL	33.4901	-119.318	271.9	V4	0	0	0	0	0	1	0	0	0	0	0	0	0	0	0	0	0	0	0	0	0
2111SR_20211107_38_8_140_4m_900mL	33.4901	-119.318	140.4	V1	1	0	0	0	0	1	0	0	0	0	0	1	0	0	0	0	0	0	0	0	0
2111SR_20211107_39_2_50_3m_980mL	33.3232	-119.663	50.3	V4	0	0	1	0	0	0	0	0	0	0	0	0	1	0	0	0	0	0	0	0	0
2111SR_20211107_39_6_10_3m_1000mL	33.3232	-119.663	10.3	V4	0	0	0	0	0	0	0	0	0	0	0	0	1	0	0	1	0	0	0	0	0
2111SR_20211108_43_10_122_4m_700mL	32.3229	-121.714	122.4	V1	1	1	0	0	1	0	0	0	0	0	0	0	0	0	0	0	0	0	0	0	0
2111SR_20211108_43_14_62_6m_1000mL	32.3229	-121.714	62.6	V1	1	0	0	0	0	0	0	0	0	0	0	0	0	0	0	0	0	0	0	0	0
2111SR_20211108_43_4_322_2m_1000mL	32.3229	-121.714	322.2	V4	0	0	0	0	0	0	0	0	0	0	0	0	0	0	0	1	0	0	1	0	0
2111SR_20211108_43_6_231_3m_1000mL	32.3229	-121.714	231.3	V4	0	0	0	0	1	0	0	0	0	0	0	0	0	1	0	0	0	0	0	0	0
2111SR_20211108_43_8_172_9m_800mL	32.3229	-121.714	172.9	V4	0	0	0	0	1	0	0	0	1	0	0	0	0	0	0	0	0	0	0	0	0
2111SR_20211108_44_10_120_8m_1000mL	31.9899	-122.393	120.8	V4	0	0	0	0	1	1	0	0	0	0	0	0	0	1	0	0	1	0	0	0	0
2111SR_20211108_44_2_441_2m_990mL	31.9899	-122.393	441.2	V1	1	1	0	0	0	0	0	0	0	0	0	0	0	0	0	0	0	0	0	0	0
2111SR_20211108_44_4_320_6m_1000mL	31.9899	-122.393	320.6	V1	0	0	0	0	0	0	0	0	0	0	1	1	0	0	0	0	0	0	0	0	0
2111SR_20211108_44_6_229_7m_1000mL	31.9899	-122.393	229.7	V2	0	0	0	0	0	0	1	0	0	0	0	0	0	0	0	0	0	0	0	0	0
2111SR_20211108_44_8_169_4m_1000mL	31.9899	-122.393	169.4	V4	0	0	0	0	0	0	0	0	0	0	0	0	0	0	0	0	0	0	1	0	0
2111SR_20211109_47_10_125_8m_1000mL	31.9117	-124.169	125.8	V4	0	0	1	0	0	0	0	0	0	0	0	0	0	0	1	0	0	0	0	0	0
2111SR_20211109_47_12_101_6m_930mL	31.9117	-124.169	101.6	V2	0	0	0	0	0	0	1	0	0	0	0	0	0	0	0	0	0	0	0	0	0
2111SR_20211109_47_14_76_4m_1000mL	31.9117	-124.169	76.4	V4	1	0	0	0	0	1	0	0	1	0	0	0	0	0	0	0	0	0	1	0	0
2111SR_20211109_47_16_56_1m_1000mL	31.9117	-124.169	56.1	V1	1	0	0	0	0	0	0	0	0	0	0	1	0	0	0	0	0	0	0	0	0
2111SR_20211109_47_19_26m_1000mL	31.9117	-124.169	26	V4	0	2	0	0	0	0	0	0	0	0	0	1	0	0	0	0	0	0	0	0	0
2111SR_20211109_47_2_440_2m_980mL	31.9117	-124.169	440.2	V4	0	0	0	0	0	0	0	0	0	0	0	0	0	0	0	0	0	0	0	1	1
2111SR_20211109_47_20_11_3m_1000mL	31.9117	-124.169	11.3	V3	0	2	1	0	0	0	0	0	0	0	0	0	0	0	0	0	0	0	0	0	0
2111SR_20211109_47_4_320_7m_1000mL	31.9117	-124.169	320.7	V1	1	0	0	1	1	0	0	0	0	0	0	1	0	0	0	0	0	0	0	0	0
2111SR_20211109_47_6_230_5m_1000mL	31.9117	-124.169	230.5	V3	0	0	0	0	0	0	0	0	0	0	1	0	0	0	0	0	0	0	0	0	0
2111SR_20211109_47_8_171_3m_980mL	31.9117	-124.169	171.3	V2	0	0	0	0	0	0	1	1	0	0	0	1	0	0	0	0	0	0	0	1	0
2111SR_20211109_48_12_85_4m_950mL	32.2452	-123.491	85.4	V2	0	0	0	1	0	0	1	0	0	1	0	0	0	0	0	0	0	0	0	0	0
2111SR_20211109_48_2_440m_900mL	32.2452	-123.491	440	V3	0	0	0	0	0	0	0	0	0	0	1	0	0	0	0	0	0	0	0	0	0
2111SR_20211109_48_4_320_5m_920mL	32.2452	-123.491	320.5	V1	1	0	0	0	0	0	1	0	0	0	0	0	0	0	0	0	0	0	0	0	0
2111SR_20211109_48_6_230_2m_1000mL	32.2452	-123.491	230.2	V3	0	1	1	0	0	0	1	0	0	0	0	0	0	0	0	0	0	0	0	0	0
2111SR_20211110_52_10_120_7m_1000mL	33.5779	-120.756	120.7	V4	0	0	0	0	0	0	0	0	1	0	0	0	0	0	0	0	0	0	0	1	0
2111SR_20211110_52_12_85_5m_950mL	33.5779	-120.756	85.5	V4	1	0	0	0	0	0	0	0	1	0	0	0	0	0	1	0	1	0	0	0	0
2111SR_20211110_52_14_61_5m_1010mL	33.5779	-120.756	61.5	V3	0	0	0	0	0	0	0	0	0	0	1	0	0	0	0	0	0	0	0	0	0
2111SR_20211110_52_16_40_3m_1020mL	33.5779	-120.756	40.3	V2	0	0	0	0	0	0	0	1	0	1	0	0	0	0	0	0	0	0	0	0	0
2111SR_20211110_52_18_21_5m_1000mL	33.5779	-120.756	21.5	V4	0	1	0	0	0	0	0	0	0	0	0	0	0	1	0	0	0	0	0	0	0
2111SR_20211110_52_19_11_1m_1010mL	33.5779	-120.756	11.1	V1	0	0	0	0	1	0	0	0	0	0	0	1	0	0	0	0	1	0	0	0	0
2111SR_20211110_52_2_439_2m_800mL	33.5779	-120.756	439.2	V4	0	1	0	0	0	0	0	0	0	0	1	0	0	0	0	0	0	1	0	0	0
2111SR_20211110_52_4_319_8m_940mL	33.5779	-120.756	319.8	V1	1	0	0	0	0	0	0	0	0	0	0	0	0	0	0	1	0	0	0	0	0
2111SR_20211110_52_8_170_5m_1000mL	33.5779	-120.756	170.5	V1	1	0	0	0	0	0	0	0	0	0	0	0	0	0	0	0	0	0	0	0	0
2111SR_20211111_57_10_120_7m_1000mL	33.8165	-121.843	120.7	V4	0	0	0	0	1	0	0	0	0	0	0	0	0	0	0	0	0	0	0	0	0
2111SR_20211111_57_12_86m_1020mL	33.8165	-121.843	86	V1	1	0	0	0	0	0	0	0	0	0	0	1	0	0	0	0	0	0	0	0	0
2111SR_20211111_57_16_41_1m_950mL	33.8165	-121.843	41.1	V4	0	0	0	0	1	0	0	0	0	0	0	0	0	0	0	0	0	0	0	0	0
2111SR_20211111_57_18_20m_980mL	33.8165	-121.843	20	V4	0	1	0	0	0	0	0	0	0	0	0	1	0	0	0	1	0	0	0	0	0
2111SR_20211111_57_19_10_4m_980mL	33.8165	-121.843	10.4	V4	0	1	0	0	0	0	0	0	0	0	0	0	0	1	0	0	0	0	0	0	0
2111SR_20211111_57_2_441_2m_1000mL	33.8165	-121.843	441.2	V4	0	0	0	1	0	0	0	0	0	0	0	0	0	0	0	0	0	0	0	0	0
2111SR_20211111_57_6_230_5m_1000mL	33.8165	-121.843	230.5	V4	0	0	0	0	0	0	0	0	1	0	0	0	0	0	0	0	0	0	0	0	1
2111SR_20211111_57_8_170m_1000mL	33.8165	-121.843	170	V4	0	0	0	0	0	1	0	0	0	0	0	0	0	0	0	0	0	0	0	0	0
2111SR_20211112_60_12_85_4m_950mL	32.8167	-123.907	85.4	V1	1	1	0	0	0	0	1	0	0	0	0	0	0	0	0	0	0	0	0	0	0
2111SR_20211112_60_14_60_7m_980mL	32.8167	-123.907	60.7	V2	0	0	0	0	0	0	1	0	0	0	0	0	0	0	0	0	0	0	0	1	0
2111SR_20211112_60_16_51_4m_1020mL	32.8167	-123.907	51.4	V4	0	1	0	1	0	0	0	0	0	0	0	0	0	0	0	0	0	1	0	0	0
2111SR_20211112_60_18_30_7m_1000mL	32.8167	-123.907	30.7	V4	0	1	0	0	0	0	0	0	0	0	0	0	0	0	0	1	0	0	0	0	0
2111SR_20211112_60_2_438_9m_940mL	32.8167	-123.907	438.9	V4	0	0	0	0	0	0	1	0	0	0	0	0	1	0	0	0	0	0	0	0	0
2111SR_20211112_60_22_1_7m_920mL	32.8167	-123.907	1.7	V4	0	0	0	0	0	0	1	0	0	0	0	0	0	0	1	0	0	0	0	0	0
2111SR_20211112_60_4_319_7m_1000mL	32.8167	-123.907	319.7	V4	0	0	0	0	0	0	0	0	1	0	0	0	0	0	0	0	0	0	0	1	0
2111SR_20211112_61_12_100_7m_1000mL	33.3875	-124.324	100.7	V4	0	0	0	0	0	0	0	0	0	0	0	0	0	0	0	0	0	0	1	0	0
2111SR_20211112_61_16_50_2m_1000mL	33.3875	-124.324	50.2	V3	0	1	1	0	0	0	0	0	0	0	0	0	0	0	0	0	0	0	0	0	0
2111SR_20211112_61_2_441_1m_950mL	33.3875	-124.324	441.1	V4	0	0	0	1	0	0	0	0	0	0	0	0	0	0	0	0	0	0	0	0	0
2111SR_20211113_65_10_120_3m_1000mL	34.7214	-121.548	120.3	V4	1	0	0	0	0	0	0	0	1	0	0	0	0	0	0	0	0	0	0	0	0
2111SR_20211113_65_12_86m_1000mL	34.7214	-121.548	86	V1	1	0	0	0	0	0	0	0	0	0	0	0	1	0	0	0	0	0	0	0	0
2111SR_20211113_65_14_60_8m_1000mL	34.7214	-121.548	60.8	V4	0	0	0	0	0	0	0	0	0	0	0	0	0	0	0	0	0	0	1	0	0
2111SR_20211113_65_18_21_2m_1000mL	34.7214	-121.548	21.2	V2	0	0	0	1	0	0	1	0	0	0	0	1	0	0	0	0	0	0	0	0	0
2111SR_20211113_65_20_1_8m_1000mL	34.7214	-121.548	1.8	V1	0	0	0	0	0	0	0	0	0	0	0	1	0	0	0	0	0	0	0	0	0
2111SR_20211113_65_6_230m_990mL	34.7214	-121.548	230	V2	0	0	0	0	0	0	1	0	0	0	0	0	0	0	0	0	0	0	0	0	0
2111SR_20211113_65_8_170_3m_1000mL	34.7214	-121.548	170.3	V4	0	0	0	0	0	0	0	0	0	0	0	0	0	0	0	0	0	1	0	0	0
2111SR_20211113_71_1_564_8m_1000mL	34.2749	-120.025	564.8	V3	0	0	1	0	1	0	0	0	0	0	1	0	0	0	0	0	0	0	0	0	0
2111SR_20211113_71_10_229_9m_920mL	34.2749	-120.025	229.9	V3	0	0	1	0	0	0	0	0	0	0	1	0	0	0	0	0	0	0	0	0	0
2111SR_20211113_71_12_169_8m_1000mL	34.2749	-120.025	169.8	V4	0	0	0	1	0	0	0	0	0	0	0	0	0	0	0	0	0	0	0	0	0
2111SR_20211113_71_13_140_2m_900mL	34.2749	-120.025	140.2	V4	0	0	0	0	0	0	0	0	0	0	0	0	0	0	1	0	0	0	0	0	0
2111SR_20211113_71_14_120_2m_990mL	34.2749	-120.025	120.2	V4	0	0	0	1	0	0	0	0	0	0	0	0	0	0	0	0	0	0	0	0	0
2111SR_20211113_71_15_100_6m_920mL	34.2749	-120.025	100.6	V4	0	0	0	0	0	0	0	0	0	0	1	0	0	0	1	0	0	0	0	0	0
2111SR_20211113_71_17_70_5m_1000mL	34.2749	-120.025	70.5	V4	0	0	0	0	0	0	0	0	0	0	0	0	0	1	0	0	0	0	0	0	0
2111SR_20211113_71_18_59_7m_990mL	34.2749	-120.025	59.7	V3	0	0	1	0	0	0	0	0	0	0	0	0	0	0	0	0	0	0	0	0	0
2111SR_20211113_71_19_50_5m_950mL	34.2749	-120.025	50.5	V4	0	0	0	0	0	0	0	0	0	0	0	0	0	0	1	1	0	0	0	0	0
2111SR_20211113_71_2_559m_1000mL	34.2749	-120.025	559	V3	0	0	0	0	0	0	0	0	0	0	1	0	0	0	0	0	0	0	0	0	0
2111SR_20211113_71_20_39_9m_1000mL	34.2749	-120.025	39.9	V4	0	0	1	0	0	0	0	0	0	0	0	0	0	0	1	0	0	0	0	0	0
2111SR_20211113_71_21_30_1m_950mL	34.2749	-120.025	30.1	V4	0	0	0	0	0	0	0	0	0	0	0	0	1	0	0	0	0	0	0	0	0
2111SR_20211113_71_3_536_9m_990mL	34.2749	-120.025	536.9	V4	0	0	1	0	0	0	0	0	0	0	0	0	0	1	0	0	0	0	0	0	0
2111SR_20211113_71_6_440_5m_990mL	34.2749	-120.025	440.5	V4	0	0	0	0	0	0	0	0	0	0	0	0	0	1	0	0	0	0	0	0	0
2111SR_20211113_71_7_380_4m_920mL	34.2749	-120.025	380.4	V3	0	0	1	0	0	0	0	0	0	0	0	0	0	0	0	0	0	0	0	0	0
2111SR_20211113_71_8_321_3m_940mL	34.2749	-120.025	321.3	V4	0	0	0	1	0	0	0	0	0	0	1	0	0	1	0	0	0	0	0	0	0
2111SR_20211113_72_1_29_9m_1000mL	34.2248	-119.412	29.9	V4	0	0	2	0	0	0	0	0	0	0	0	0	0	1	0	0	0	0	0	0	0
2111SR_20211113_72_2_19_9m_1000mL	34.2248	-119.412	19.9	V3	0	0	1	0	0	0	0	0	0	0	0	0	0	0	0	0	0	0	0	0	0
2111SR_20211113_72_3_10m_990mL	34.2248	-119.412	10	V3	0	0	1	0	0	0	0	0	0	0	0	0	0	0	0	0	0	0	0	0	0
RR2104_20210622_C8_S3_130m_1_8L	32.1887	-119.935	130	V1	1	0	0	0	0	0	0	0	0	0	0	0	0	0	0	0	0	1	0	0	1
RR2104_20210622_C8_S3_250m_1_8L	32.1887	-119.935	250	V4	0	0	0	0	0	1	0	0	0	0	0	0	0	0	0	0	0	0	0	0	0
RR2104_20210622_C8_S3_500m_1_8L	32.1887	-119.935	500	V4	0	0	0	1	0	0	0	0	0	0	0	0	0	0	0	0	0	0	0	0	0
RR2104_20210622_C8_S3_60m_1_8L	32.1887	-119.935	60	V1	1	0	0	0	0	0	0	0	0	0	0	0	0	0	0	0	0	0	0	0	1
RR2104_20210622_C8_S3_900m_1_8L	32.1887	-119.935	900	V4	0	0	0	0	0	1	0	0	0	0	0	0	0	0	0	0	0	0	0	0	0

## Sheet: COI_clustering
sample_ID	lat	lon	depth	cluster	Boccardia_pugettensis	Prionospio_pygmaeus	Mediomastus_ambiseta	Penilia_avirostris	Pseudevadne_tergestina	Acanthacartia_tonsa	Clausocalanus_furcatus	Ctenocalanus_vanus	Heterorhabdus_papilliger	Pleuromamma_abdominalis	Pleuromamma_piseki	Mecynocera_clausi	Paracalanus_aculeatus	Paracalanus_indicus	Paracalanus_parvus	Temora_discaudata	Ditrichocorycaeus_anglicus	Oithona_atlantica	Microsetella_rosea	Euphausia_pacifica	Clytia_gregaria	Obelia_dichotoma	Diphyes_dispar	Muggiaea_atlantica	Nanomia_bijuga	Apolemia_lanosa	Apolemia_rubriversa	Liriope_tetraphylla	Phacellophora_camtschatica	Atlanta_californiensis
2111SR_20211101_6_11_102m_1000mL	32.6794	-117.873	102	N1	0	0	0	1	0	1	0	1	0	1	0	0	0	1	1	0	1	0	0	0	0	0	0	0	0	0	1	0	0	0
2111SR_20211101_6_12_87_1m_990mL	32.6794	-117.873	87.1	N3	0	0	0	1	0	0	0	1	0	0	0	0	0	0	0	0	0	0	0	0	0	0	0	0	0	0	1	0	0	0
2111SR_20211101_6_13_72m_990mL	32.6794	-117.873	72	N2	0	0	0	1	0	0	0	1	0	0	0	0	0	0	0	0	0	0	0	0	0	0	0	0	1	0	0	1	0	0
2111SR_20211101_6_15_51_5m_1000mL	32.6794	-117.873	51.5	N4	0	0	0	0	0	0	0	0	0	0	0	0	0	0	1	0	0	0	0	0	0	0	0	0	0	0	0	0	0	0
2111SR_20211101_6_17_31_8m_1000mL	32.6794	-117.873	31.8	N4	0	0	0	0	0	0	0	0	0	0	0	0	0	0	0	0	0	0	0	1	0	0	0	1	0	0	0	0	0	0
2111SR_20211101_6_18_22_4m_990mL	32.6794	-117.873	22.4	N4	1	0	0	0	0	0	0	1	0	0	0	0	0	0	0	0	0	0	0	0	0	0	0	0	0	0	0	0	0	0
2111SR_20211101_6_19_12_5m_990mL	32.6794	-117.873	12.5	N4	1	0	0	0	0	0	0	0	0	0	0	0	0	0	0	0	0	0	0	0	0	0	0	1	0	0	0	0	0	0
2111SR_20211101_6_4_321_8m_700mL	32.6794	-117.873	321.8	N4	0	0	0	0	0	0	0	0	0	0	0	0	0	0	0	0	0	1	0	0	0	0	0	1	0	0	0	0	0	0
2111SR_20211101_6_5_271_7m_800mL	32.6794	-117.873	271.7	N3	0	0	0	0	0	0	0	0	0	0	0	0	0	0	0	0	0	0	0	0	0	0	0	0	0	0	1	1	0	0
2111SR_20211101_6_7_201_4m_990mL	32.6794	-117.873	201.4	N3	0	0	0	0	0	0	0	0	0	0	0	0	0	0	0	0	0	0	0	0	0	0	0	0	0	0	1	0	0	0
2111SR_20211101_6_8_171_8m_1000mL	32.6794	-117.873	171.8	N3	0	0	0	0	0	0	0	0	0	0	0	0	0	0	0	0	0	0	0	0	0	0	0	0	0	0	1	0	0	0
2111SR_20211101_7_1_515_7m_1000mL	32.5129	-118.214	515.7	N2	0	0	0	0	0	0	0	0	0	0	0	0	0	0	0	0	0	0	0	0	0	0	0	0	0	0	0	1	0	0
2111SR_20211101_7_11_99_7m_1000mL	32.5129	-118.214	99.7	N3	0	0	0	0	0	0	0	0	0	0	0	0	0	0	0	0	0	0	0	0	0	0	0	0	0	0	1	1	0	0
2111SR_20211101_7_14_60_4m_980mL	32.5129	-118.214	60.4	N3	0	0	0	0	0	0	0	0	0	0	0	0	0	0	0	0	0	0	0	0	0	0	0	0	0	0	1	1	0	0
2111SR_20211101_7_16_40_5m_990mL	32.5129	-118.214	40.5	N1	0	0	0	0	0	0	0	1	0	0	0	0	0	0	0	0	0	0	0	0	0	0	0	0	0	0	0	0	0	0
2111SR_20211101_7_17_30_4m_990mL	32.5129	-118.214	30.4	N2	0	0	0	0	0	0	0	0	0	0	0	0	0	0	0	0	0	0	0	0	0	0	0	0	0	0	0	1	0	0
2111SR_20211101_7_3_380_5m_970mL	32.5129	-118.214	380.5	N2	0	0	0	0	0	0	0	1	0	0	0	0	0	0	0	0	0	0	0	0	0	0	0	0	0	0	0	1	0	0
2111SR_20211101_7_4_320_9m_1000mL	32.5129	-118.214	320.9	N3	0	0	0	0	0	0	0	0	0	0	0	0	0	0	0	0	0	0	0	0	0	0	1	0	1	0	1	1	0	0
2111SR_20211101_7_5_270_4m_1040mL	32.5129	-118.214	270.4	N4	0	0	0	0	0	0	0	0	0	1	0	0	0	0	0	0	0	0	0	0	0	0	0	1	0	0	1	1	0	0
2111SR_20211101_7_7_200_5m_970mL	32.5129	-118.214	200.5	N4	0	0	0	0	0	0	0	0	0	0	0	0	0	0	1	0	0	0	0	0	0	1	0	0	0	0	0	1	0	0
2111SR_20211101_7_8_171_3m_960mL	32.5129	-118.214	171.3	N4	0	0	0	0	0	0	0	0	0	0	0	0	0	0	1	0	0	0	0	0	0	0	0	0	0	0	0	1	0	0
2111SR_20211101_7_9_140_1m_990mL	32.5129	-118.214	140.1	N2	0	0	0	0	0	0	0	1	0	0	0	0	0	0	0	0	0	0	0	0	0	0	0	0	0	0	0	1	0	0
2111SR_20211101_8_1_515m_1000mL	32.3466	-118.555	515	N2	0	0	0	0	0	0	0	0	0	0	0	0	0	0	0	1	0	0	0	0	0	0	1	0	0	0	0	1	0	0
2111SR_20211101_8_10_119_7m_980mL	32.3466	-118.555	119.7	N2	0	0	0	0	0	0	0	0	0	0	0	0	0	0	0	0	0	0	0	0	0	0	1	0	0	0	0	1	0	0
2111SR_20211101_8_11_100_1m_990mL	32.3466	-118.555	100.1	N3	0	0	0	0	0	0	0	1	0	0	0	0	0	0	0	0	0	1	0	0	0	0	1	0	0	0	1	1	0	0
2111SR_20211101_8_12_84_9m_1000mL	32.3466	-118.555	84.9	N2	0	0	0	0	0	0	0	1	0	0	0	0	0	0	0	0	0	0	0	0	0	0	1	0	0	0	0	0	0	0
2111SR_20211101_8_13_69_9m_1000mL	32.3466	-118.555	69.9	N2	0	0	0	0	0	0	0	1	1	0	0	0	0	0	0	0	0	0	0	0	0	0	0	0	0	0	0	1	0	0
2111SR_20211101_8_14_60_3m_540mL	32.3466	-118.555	60.3	N4	0	0	0	0	0	0	0	0	0	0	0	0	1	0	0	1	0	0	0	0	0	0	0	0	0	0	0	1	0	0
2111SR_20211101_8_15_49_9m_1000mL	32.3466	-118.555	49.9	N2	0	0	0	0	0	0	0	0	0	0	0	0	0	0	0	0	0	0	0	0	0	0	1	0	0	0	0	1	0	0
2111SR_20211101_8_9_139_9m_980mL	32.3466	-118.555	139.9	N2	0	0	0	0	0	0	1	1	1	0	0	0	0	0	0	0	0	0	0	0	0	0	1	0	0	0	0	1	0	0
2111SR_20211103_16_2_441_2m_1020mL	30.1803	-122.922	441.2	N4	0	0	0	0	0	0	0	0	0	0	0	0	0	0	1	0	0	0	0	0	1	0	0	0	0	0	0	1	0	0
2111SR_20211103_16_4_321m_980mL	30.1803	-122.922	321	N2	0	0	0	0	0	0	1	0	1	0	0	0	0	0	0	0	0	0	0	0	0	0	1	0	0	0	0	1	0	0
2111SR_20211103_17_14_75m_950mL	29.8469	-123.586	75	N2	0	0	0	0	0	0	0	1	0	0	0	0	0	0	0	0	0	0	0	0	0	0	1	0	0	0	0	1	0	0
2111SR_20211103_17_18_25_5m_1000mL	29.8469	-123.586	25.5	N4	0	0	0	0	0	0	1	0	0	0	0	0	1	0	0	0	0	0	0	0	0	0	0	0	0	0	0	1	0	0
2111SR_20211103_17_4_320_5m_980mL	29.8469	-123.586	320.5	N2	0	0	0	0	0	0	0	0	1	0	0	0	0	0	0	0	0	0	0	0	0	0	1	0	0	0	0	1	0	0
2111SR_20211103_17_6_229_4m_960mL	29.8469	-123.586	229.4	N4	0	0	0	0	0	0	0	0	1	0	0	0	0	0	0	0	0	0	0	0	0	0	0	0	0	0	0	0	1	0
2111SR_20211103_17_8_170_1m_990mL	29.8469	-123.586	170.1	N1	0	0	0	0	0	0	0	1	0	0	0	0	0	0	0	0	0	0	1	0	0	0	0	0	0	0	0	0	0	0
2111SR_20211104_21_9_140_3m_900mL	31.4183	-121.99	140.3	N2	0	0	0	0	0	0	0	1	0	0	0	0	0	0	0	0	0	0	0	0	0	1	0	0	0	0	0	1	0	0
2111SR_20211105_24_1_515_1m_1000mL	32.418	-119.959	515.1	N4	0	0	0	0	0	0	1	1	0	0	0	0	0	0	1	0	0	0	0	0	1	0	0	0	0	0	0	1	0	0
2111SR_20211105_24_11_100_9m_1000mL	32.418	-119.959	100.9	N4	0	0	0	0	0	0	1	0	0	0	1	0	0	0	0	0	0	1	0	0	0	0	0	0	0	0	0	0	0	0
2111SR_20211105_24_12_85_4m_1000mL	32.418	-119.959	85.4	N4	0	0	0	0	0	0	0	0	0	0	0	1	0	0	0	0	1	0	0	1	0	0	0	0	0	0	0	1	0	1
2111SR_20211105_24_13_71_8m_1000mL	32.418	-119.959	71.8	N4	0	0	0	0	0	0	0	1	0	0	0	0	1	0	0	1	0	1	0	0	0	0	0	0	0	0	0	1	0	0
2111SR_20211105_24_14_60_3m_1000mL	32.418	-119.959	60.3	N4	0	0	0	0	0	0	0	1	0	0	0	0	0	0	1	1	0	0	0	0	0	0	0	0	0	0	0	1	0	0
2111SR_20211105_24_15_50_6m_920mL	32.418	-119.959	50.6	N4	0	0	0	1	0	0	1	1	0	0	0	0	1	0	1	1	0	1	0	0	0	0	1	0	0	0	0	1	0	1
2111SR_20211105_24_17_30_9m_980mL	32.418	-119.959	30.9	N2	0	0	0	0	0	0	1	1	0	0	0	0	0	0	0	0	0	0	0	0	0	0	0	0	0	0	0	1	0	0
2111SR_20211105_24_18_20_4m_950mL	32.418	-119.959	20.4	N4	0	0	0	0	0	0	0	0	0	0	0	0	1	0	0	0	0	0	1	0	0	0	0	0	0	0	0	1	0	0
2111SR_20211105_24_19_10m_1050mL	32.418	-119.959	10	N4	0	0	0	0	0	0	0	1	0	0	0	0	1	0	1	1	0	0	0	0	0	0	0	0	0	0	0	1	0	0
2111SR_20211105_24_20_2_8m_1000mL	32.418	-119.959	2.8	N4	0	0	0	0	0	0	1	0	0	0	0	0	1	0	0	0	0	0	0	0	0	0	0	0	0	0	0	1	0	1
2111SR_20211105_24_5_270_3m_950mL	32.418	-119.959	270.3	N4	0	0	0	0	0	0	0	0	0	0	0	0	0	0	1	0	0	0	0	0	0	0	0	0	0	0	0	0	0	0
2111SR_20211105_24_6_230m_950mL	32.418	-119.959	230	N2	0	0	0	0	0	0	0	0	0	0	0	0	0	0	0	0	0	0	0	0	0	0	1	0	0	0	0	1	0	0
2111SR_20211105_24_7_199_9m_920mL	32.418	-119.959	199.9	N2	0	0	0	0	0	0	0	0	0	0	0	0	0	0	0	0	0	0	0	0	0	0	0	0	0	0	0	1	1	0
2111SR_20211105_24_8_170_1m_960mL	32.418	-119.959	170.1	N2	0	0	0	0	0	0	0	0	0	0	1	0	0	0	0	0	0	0	0	0	0	0	1	0	0	0	0	1	0	0
2111SR_20211105_24_9_140_6m_990mL	32.418	-119.959	140.6	N2	0	0	0	0	0	0	0	0	0	0	0	0	0	0	0	0	0	0	0	0	0	0	0	0	0	0	0	1	0	0
2111SR_20211105_25_1_515_4m_980mL	32.652	-119.48	515.4	N2	0	0	0	0	0	0	0	0	0	0	0	0	0	0	0	0	0	0	0	0	0	0	0	0	0	0	0	1	0	0
2111SR_20211105_25_12_100_3m_1000mL	32.652	-119.48	100.3	N2	0	0	0	0	0	0	1	1	0	0	1	1	0	0	0	0	0	0	0	0	0	0	0	0	0	0	0	1	0	0
2111SR_20211105_25_13_84_3m_950mL	32.652	-119.48	84.3	N1	1	1	0	0	0	0	0	1	0	0	1	0	0	0	0	0	0	1	0	0	0	0	0	0	0	0	0	1	0	0
2111SR_20211105_25_17_39_6m_950mL	32.652	-119.48	39.6	N1	0	0	0	0	0	0	0	1	0	0	0	0	0	0	0	0	1	1	0	0	0	0	0	0	0	0	0	1	0	0
2111SR_20211105_25_2_441_3m_980mL	32.652	-119.48	441.3	N2	0	0	0	0	0	0	0	1	0	1	0	0	0	0	0	1	0	0	0	0	0	0	1	0	0	0	0	1	1	0
2111SR_20211105_25_20_20m_950mL	32.652	-119.48	20	N4	0	0	0	0	0	0	1	0	0	0	0	0	1	0	0	0	0	0	0	0	0	0	0	0	0	0	0	1	0	0
2111SR_20211105_25_21_9_8m_920mL	32.652	-119.48	9.8	N4	0	0	0	1	0	0	0	0	0	0	0	0	0	0	1	1	1	0	0	0	0	0	0	0	0	0	0	1	0	0
2111SR_20211105_25_23_2_3m_960mL	32.652	-119.48	2.3	N4	0	0	0	1	0	0	0	0	0	0	0	0	0	0	0	1	0	0	0	0	0	0	0	0	0	0	0	0	0	0
2111SR_20211105_25_3_380_9m_980mL	32.652	-119.48	380.9	N2	0	0	0	0	0	0	0	1	0	0	0	0	0	0	0	0	0	0	0	0	0	0	0	0	0	1	0	1	0	0
2111SR_20211105_25_4_320_9m_950mL	32.652	-119.48	320.9	N2	1	0	0	0	0	0	0	1	0	1	0	0	1	0	0	0	1	0	0	0	0	0	1	0	0	0	0	0	0	0
2111SR_20211106_29_16_50_2m_1000mL	32.9728	-118.864	50.2	N4	1	0	0	0	0	0	0	0	0	0	0	0	0	0	0	0	0	1	0	0	0	0	0	1	0	0	0	0	0	0
2111SR_20211106_29_17_40_3m_1000mL	32.9728	-118.864	40.3	N4	1	0	0	0	0	0	0	0	0	0	1	0	0	0	0	0	1	0	0	0	0	0	0	1	0	0	0	1	0	0
2111SR_20211106_29_18_30_3m_1020mL	32.9728	-118.864	30.3	N4	0	0	0	0	0	0	0	0	0	0	1	0	0	0	0	0	0	0	0	1	0	0	0	0	0	0	0	0	1	0
2111SR_20211106_29_2_440_1m_1000mL	32.9728	-118.864	440.1	N3	0	0	0	0	0	0	0	0	0	0	0	0	0	0	0	0	0	0	0	0	0	0	0	0	0	1	1	1	0	0
2111SR_20211106_29_20_10_2m_1000mL	32.9728	-118.864	10.2	N1	0	0	0	0	0	1	1	1	0	0	0	0	0	1	0	0	1	0	0	0	0	0	0	0	0	0	0	0	0	0
2111SR_20211106_29_22_2_1m_1000mL	32.9728	-118.864	2.1	N1	1	0	0	1	0	0	0	1	0	0	0	0	0	0	1	0	0	0	0	0	0	0	0	1	0	0	0	0	0	0
2111SR_20211106_29_3_380_3m_1020mL	32.9728	-118.864	380.3	N4	0	0	0	0	0	0	1	0	0	0	0	0	0	0	0	0	0	0	0	0	0	0	0	0	0	1	0	1	0	0
2111SR_20211106_29_5_270_5m_980mL	32.9728	-118.864	270.5	N1	0	0	0	0	0	1	0	1	0	0	1	0	0	0	0	0	0	1	0	0	0	0	0	0	0	0	0	1	0	0
2111SR_20211106_29_6_230m_1000mL	32.9728	-118.864	230	N4	0	0	0	0	0	0	1	0	0	0	0	0	0	0	0	0	0	0	0	0	0	0	0	0	0	0	0	0	0	0
2111SR_20211106_29_8_200_4m_950mL	32.9728	-118.864	200.4	N4	1	0	0	0	0	0	0	1	0	0	0	0	0	0	0	0	0	0	0	0	0	0	0	0	1	1	0	0	0	0
2111SR_20211106_29_9_170_1m_950mL	32.9728	-118.864	170.1	N1	0	0	0	1	0	0	0	1	0	0	0	0	0	0	1	0	0	0	0	0	0	0	0	1	0	0	0	0	1	0
2111SR_20211106_30_1_50_6m_980mL	33.4849	-118.769	50.6	N4	1	0	1	1	0	0	0	1	0	0	0	0	0	0	1	0	0	0	0	0	0	0	0	1	0	1	0	1	0	0
2111SR_20211106_30_2_40_5m_950mL	33.4849	-118.769	40.5	N4	0	0	1	0	0	0	0	0	0	0	0	0	0	0	1	1	1	0	1	0	1	0	0	0	0	0	0	0	0	0
2111SR_20211106_30_3_30_3m_1000mL	33.4849	-118.769	30.3	N4	0	0	0	0	0	0	0	0	0	0	0	0	0	0	0	0	1	1	0	0	0	0	0	1	0	1	0	0	0	0
2111SR_20211106_30_4_20_6m_950mL	33.4849	-118.769	20.6	N4	1	0	1	1	0	0	0	0	0	1	0	0	0	0	0	0	1	0	0	0	0	0	0	0	0	1	0	1	0	0
2111SR_20211106_30_6_5_4m_1000mL	33.4849	-118.769	5.4	N1	0	0	0	1	1	1	0	1	0	0	0	0	0	0	0	1	1	0	0	0	0	0	0	1	0	0	0	0	0	0
2111SR_20211106_30_7_1m_1000mL	33.4849	-118.769	1	N4	0	1	0	1	0	0	0	1	0	0	0	0	0	0	1	1	1	1	0	0	0	0	0	1	0	0	0	1	0	0
2111SR_20211106_32_1_15_2m_1000mL	33.6746	-118.091	15.2	N1	0	0	0	0	0	0	0	1	0	0	0	0	0	0	1	0	1	0	0	0	0	0	0	0	0	0	0	0	0	0
2111SR_20211106_32_2_9_8m_1000mL	33.6746	-118.091	9.8	N4	0	1	0	0	1	0	0	0	0	0	0	0	0	0	0	0	1	0	0	0	0	0	0	0	0	0	0	0	0	0
2111SR_20211106_32_3_5_3m_1020mL	33.6746	-118.091	5.3	N4	0	1	0	0	0	0	0	0	0	0	0	0	0	0	0	0	1	0	0	0	0	0	0	0	0	0	0	0	0	0
2111SR_20211107_38_10_100m_910mL	33.4901	-119.318	100	N4	0	0	0	0	0	0	1	0	0	0	0	0	0	1	0	0	0	0	0	0	0	0	0	0	0	1	0	0	0	0
2111SR_20211107_40_8_170_1m_1000mL	33.1567	-120.006	170.1	N1	0	0	0	0	0	0	0	1	0	0	0	0	0	0	0	0	0	0	0	0	0	0	0	0	0	0	0	0	0	0
2111SR_20211108_43_10_122_4m_700mL	32.3229	-121.714	122.4	N1	0	0	0	0	1	0	0	1	0	0	0	1	0	0	0	0	0	1	0	0	0	0	0	0	0	0	0	0	0	0
2111SR_20211108_43_14_62_6m_1000mL	32.3229	-121.714	62.6	N1	0	0	0	0	1	0	0	1	0	0	0	0	0	0	0	0	0	0	0	0	0	0	0	0	0	0	0	0	0	0
2111SR_20211108_43_16_46_9m_1000mL	32.3229	-121.714	46.9	N1	0	0	0	0	0	0	0	1	0	0	0	0	0	0	0	0	0	0	0	0	0	0	0	0	0	0	0	0	0	0
2111SR_20211108_43_18_22_5m_950mL	32.3229	-121.714	22.5	N1	0	0	0	0	0	0	0	1	0	0	0	0	0	0	0	0	0	0	0	0	0	0	0	0	0	0	0	0	0	0
2111SR_20211108_43_2_440_7m_1000mL	32.3229	-121.714	440.7	N2	0	0	0	0	0	0	0	1	0	0	0	0	0	0	0	0	0	0	0	0	0	0	0	0	0	0	0	1	0	0
2111SR_20211108_43_20_2_6m_980mL	32.3229	-121.714	2.6	N2	0	0	0	0	0	0	0	0	0	0	0	0	0	0	0	0	0	0	0	0	0	0	0	0	0	0	0	1	0	0
2111SR_20211108_43_4_322_2m_1000mL	32.3229	-121.714	322.2	N2	0	0	0	0	0	0	1	1	0	0	0	0	0	0	0	0	0	0	0	0	0	0	0	0	0	0	0	1	0	0
2111SR_20211108_43_6_231_3m_1000mL	32.3229	-121.714	231.3	N1	0	0	0	0	0	0	0	1	0	0	0	0	0	0	0	0	1	1	0	1	0	0	0	0	0	0	0	1	0	0
2111SR_20211108_43_8_172_9m_800mL	32.3229	-121.714	172.9	N1	0	0	0	0	0	0	0	1	0	0	0	0	0	0	0	0	1	1	0	0	0	0	0	0	0	0	0	0	0	0
2111SR_20211110_54_8_17_2m_950mL	33.879	-120.134	17.2	N1	0	0	0	0	0	0	0	1	0	0	0	0	0	0	0	0	0	1	0	0	0	0	0	0	0	0	0	0	0	0
2111SR_20211113_71_10_229_9m_920mL	34.2749	-120.025	229.9	N4	0	0	0	0	0	0	0	0	0	0	0	0	0	0	0	0	0	0	0	1	0	0	0	0	0	0	0	0	0	0
2111SR_20211113_71_11_199_9m_900mL	34.2749	-120.025	199.9	N1	0	0	0	0	0	0	0	1	0	0	0	0	0	0	0	0	0	0	0	0	0	0	0	0	0	0	0	0	0	0
2111SR_20211113_71_12_169_8m_1000mL	34.2749	-120.025	169.8	N4	0	0	0	0	0	0	0	0	0	0	0	0	0	0	1	0	0	0	0	0	0	0	0	0	0	0	1	0	0	0
2111SR_20211113_71_13_140_2m_900mL	34.2749	-120.025	140.2	N1	0	0	0	0	0	0	0	1	0	0	0	0	0	0	0	0	0	0	0	0	0	0	0	0	0	0	0	0	0	0
2111SR_20211113_71_18_59_7m_990mL	34.2749	-120.025	59.7	N3	0	0	0	0	0	0	0	1	0	0	0	0	0	0	0	0	0	0	0	0	0	0	0	0	0	0	1	0	0	0
2111SR_20211113_71_19_50_5m_950mL	34.2749	-120.025	50.5	N1	0	0	0	0	0	0	0	1	0	0	0	0	0	0	0	0	0	0	0	0	0	0	0	1	0	0	0	0	0	0
2111SR_20211113_71_2_559m_1000mL	34.2749	-120.025	559	N4	0	0	0	0	0	0	0	0	0	0	0	0	0	0	0	0	0	0	0	0	0	0	0	1	0	0	1	0	0	0
2111SR_20211113_71_20_39_9m_1000mL	34.2749	-120.025	39.9	N1	0	0	0	0	0	0	0	1	0	0	0	0	0	0	0	0	0	0	0	0	0	0	0	0	0	0	0	0	0	0
2111SR_20211113_71_22_19_6m_1010mL	34.2749	-120.025	19.6	N1	0	0	0	0	0	0	0	1	0	0	0	0	0	0	0	0	0	0	0	0	0	0	0	0	0	0	0	0	0	0
2111SR_20211113_71_5_479_7m_1000mL	34.2749	-120.025	479.7	N3	0	0	0	0	0	0	0	0	0	0	0	0	0	0	0	0	0	0	0	0	0	0	0	0	0	0	1	0	0	0
2111SR_20211113_71_6_440_5m_990mL	34.2749	-120.025	440.5	N4	0	0	0	0	0	0	0	0	0	0	0	0	0	0	1	0	0	0	0	0	0	0	0	0	0	0	1	0	0	0
2111SR_20211113_71_7_380_4m_920mL	34.2749	-120.025	380.4	N4	1	0	0	0	0	0	0	1	0	0	0	0	0	0	0	0	0	1	0	0	0	0	0	1	0	0	0	0	0	0
2111SR_20211113_71_8_321_3m_940mL	34.2749	-120.025	321.3	N1	0	0	0	0	0	0	0	1	0	0	0	0	0	0	0	0	0	1	0	0	0	0	0	0	0	0	0	0	0	0
2111SR_20211113_71_9_270_3m_950mL	34.2749	-120.025	270.3	N3	0	0	0	0	0	0	0	0	0	0	0	0	0	0	0	0	0	0	0	0	0	0	0	0	0	0	1	0	0	0
2111SR_20211113_72_1_29_9m_1000mL	34.2248	-119.412	29.9	N1	0	0	0	0	0	0	0	1	0	0	0	0	0	1	0	0	0	0	0	0	0	0	0	0	0	0	0	0	0	0
2111SR_20211113_72_2_19_9m_1000mL	34.2248	-119.412	19.9	N4	1	0	0	0	0	0	0	0	0	0	0	0	0	0	0	0	0	0	0	0	0	0	0	0	0	0	0	0	0	0
2111SR_20211113_72_3_10m_990mL	34.2248	-119.412	10	N4	1	0	0	0	0	0	0	0	0	0	0	0	0	0	0	1	0	0	0	0	0	0	0	0	0	0	0	0	0	0
2111SR_20211113_72_5_1_1m_990mL	34.2248	-119.412	1.1	N4	0	0	0	0	0	0	0	0	0	0	0	0	0	0	0	1	0	0	0	0	0	0	0	0	0	0	0	0	0	0
2111SR_20211113_75_10_10_1m_1000mL	34.1796	-119.511	10.1	N1	0	0	0	0	0	0	0	1	0	0	0	0	0	0	0	0	0	0	0	0	0	0	0	1	0	0	0	0	0	0
2111SR_20211113_75_12_2_3m_980mL	34.1796	-119.511	2.3	N4	0	0	0	0	0	0	0	0	0	0	0	0	0	0	1	0	0	0	0	0	0	0	0	0	0	0	0	0	0	0
RR2104_20210622_C8_S3_130m_1_8L	32.1887	-119.935	130	N4	1	0	0	0	0	0	0	0	0	0	0	0	0	0	0	0	1	0	0	0	0	0	0	1	1	0	0	1	1	0
RR2104_20210622_C8_S3_500m_1_8L	32.1887	-119.935	500	N4	0	0	0	0	0	0	0	0	0	0	0	0	0	0	0	0	0	0	0	0	0	0	0	1	0	0	0	1	0	0
RR2104_20210622_C8_S3_60m_1_8L	32.1887	-119.935	60	N2	0	0	0	0	0	0	0	1	0	0	0	0	0	0	0	0	0	0	0	0	0	1	0	1	0	0	0	1	0	0
RR2104_20210622_C8_S3_670m_1_8L	32.1887	-119.935	670	N4	0	0	0	0	0	0	0	0	0	0	0	0	0	0	0	0	0	0	0	0	0	0	0	1	0	0	0	0	0	0
RR2104_20210622_C8_S3_900m_1_8L	32.1887	-119.935	900	N2	0	0	0	0	0	0	0	0	0	0	0	0	0	0	0	0	0	0	0	0	0	0	0	0	0	0	0	1	1	0
